# Supplementary material for: An RNA Transport System in Candida albicans Regulates Hyphal Morphology and Invasive Growth
Source: PLoS Genet. 2009 Sep 25;5(9):e1000664. doi: 10.1371/journal.pgen.1000664 (PMC2739428; doi:10.1371/journal.pgen.1000664)
Supplement: Table S4 — Raw microarray data. For the 36 arrays used to compare She3-associated and reference mRNA, raw enrichment values (ratio of the medians) are provided for all array elements (spots) that produced interpretable hybridization. “Element ID” refers to the unique identifier assigned to each array spot. “Candida albicans ORF” refers to the gene identifier associated with the sequence of that spot, as determined at the time the microarrays were produced. Microarrays #1–12 represent experiments with yeast cells. Microarrays #13–20, 21–28, and 29–36 represent experiments with hyphae grown in serum for, respectively, 30 minutes, one hour, or three hours. For microarrays # 1–6, 13–16, 21–24, and 29–32, the reference was RNA from a mock immunoprecipitation, as described in the manuscript Results. For microarrays # 7–12, 17–20, 25–28, and 33–36, the reference sample was total RNA from the She3-TAP strain. (2.36 MB XLS) [file pgen.1000664.s006.xls]

## Sheet: 148results.txt
		Array Number/ID
Element ID	Candida albicans ORF	1/AJ4.7b-171	2/AJ4.7b-172	3/AJ4.7b-174	4/AJ4.7b-175	5/AJ4.7b-176	6/AJ4.7b-181	7/AJ4.7b-205	8/AJ4.7b-202	9/AJ4.7b-203	10/AJ4.7b-204	11/AJ4.7b-201	12/AJ4.7b-206	13/AJ4.7b-070	14/AJ4.7b-071	15/AJ4.7b-072	16/AJ4.7b-073	17/AJ4.7b-033	18/AJ4.7b-035	19/AJ4.7b-036	20/AJ4.7b-037	21/AJ4.7b-079	22/AJ4.7b-082	23/AJ4.7b-083	24/AJ4.7b-084	25/AJ4.7b-040	26/AJ4.7b-042	27/AJ4.7b-043	28/AJ4.7b-044	29/AJ4.7b-045	30/AJ4.7b-046	31/AJ4.7b-047	32/AJ4.7b-048	33/AJ4.7b-049	34/AJ4.7b-050	35/AJ4.7b-067	36/AJ4.7b-069
F23B11	orf6.2817																		1.56	1.02			0.78			0.77				0.92	0.99		0.95		1.13		1.21
F21B12	orf6.3853	0.28												0.54	0.65	0.78	0.91	0.57	0.54	0.77	0.84	0.69	0.71	0.84	0.89	1.13	0.9	0.99	1.06	0.71	0.76	0.72	0.82	0.98	1.03	1.06	1.06
F23B12	orf6.3183																		1.95				0.63	0.65						0.77	0.63	0.87	0.88	1.83			1.65
F22B1	orf6.2497	2.43	3.14		3.16	3.78		1.1	1.34	1.15	1.4	1.06	1.02		1.58	1.66	1.62	0.99	1.19	1.39	1.03	1.85	1.89			1.02			1.17	1.06	1.12	0.83	1.25	0.66		1.4	1.56
F27H5	orf6.3111																	0.7	0.48	0.66
F24B1	orf6.5639	0.31										0.19					0.63		0.84	0.86		0.37		0.43	0.34	0.97				0.62	0.66	0.7	0.84		0.97		0.82
F25H6	orf6.4045		0.24												0.5		0.49	4.09				0.51	0.59													0.88
F22B2	orf6.6677																	1.12	0.8	0.8						0.38
F64C7	orf6.7612	0.58	0.34	0.29						0.26							0.47	0.97	0.81								0.39			1.12	0.89	0.89	0.99				1.08
F27H6	orf6.3484	0.72		0.64					0.72	0.97	0.92	0.83	0.69	0.89		1.08	0.79	1.62	1.37	1.16		0.77		0.89	0.69	0.91	1.15	0.96	0.96	0.98	1.01	0.91	0.86	1.21	1.21	1.39	1.31
F62C8	orf6.333																																		0.38
F25H7	orf6.9045	0.71	1.92		1.7	1.61	1.59	1.38	1.97	2.12	1.71	1.36	1.76	1.42	1.2	1.51	1.62	1.07	2.28	1.71	1.97	1.78	1.24	1.57	1.48	2.2	1.98	1.94	2.06	0.9	0.92	0.6	0.41	0.86	0.81	0.54	0.41
F22B3	orf6.6678		0.37	0.46	0.65	0.78		0.7	0.49		0.53	0.56	0.43	0.7	1.14	0.98	1.05	3.08	2.31	2.26	2.37	0.78	0.7	0.79	0.73	1.52	1.73	1.69	1.7	1.27	0.99	1.26	1.44	2.35	1.8	2.5	2.73
F64C8	orf6.7207	0.64	0.37						0.3	0.22		0.27	0.18				0.52		0.96	0.63				0.93							1.52	1.28		0.82	1.56	0.82	0.81
F27H7	orf6.3112																									0.52	0.51	0.47	0.62						2.48
F24B3	orf6.787	0.34	0.3	0.44													0.72	0.92	0.92	0.67	0.76	0.91	0.64	0.7	0.61	0.66	0.77	0.74	0.66	1.01	0.83	0.79	0.66	0.76	0.7		0.74
F25H8	orf6.2394	0.27	0.65	0.52	0.55	0.62		0.75	0.99	0.86	0.54	0.22	0.58				0.43	0.86	0.81	0.79	0.63	0.68	0.93	1.14	0.82	1.29	1.58	1.86	1.47	0.83	0.92	0.86	0.98	0.9	0.73	0.72	1.02
F22B4	orf6.6674	0.23	0.64	0.38	0.57			0.59	0.97	0.46		0.29	0.47			0.41	0.44		0.47	0.43	0.64	0.34	0.39	0.6	0.39	0.79	0.76	0.76		0.72	0.54	0.6	0.55	0.64	0.45	0.53	0.66
F64C9	orf6.7210	3.11	4.03	2.35	3.59	5.64	3.47	4.08	6.38	4.41	3.66	2.59	3.56	1.69	1.85	2.04	1.95	4.21	3.93	3.13	3.43	2.2	3.53	5.35	3.04	4.66	5.33	5.67	6.1	3.29	3.13	2.79	2.49	4.98	5.15	4.02	3.31
F27H8	orf6.6656	0.64	0.44	0.44	0.56	0.49		0.25	0.25	0.26	0.28	0.23	0.17	0.68	0.73	0.65	0.76	0.78	0.65	0.81	0.69	0.63	0.79	0.84	0.6	0.61	0.64	0.78	0.74	0.78	0.71	0.87	0.97	0.82	0.71	0.92	0.88
F62C10	orf6.434	0.49	0.85	0.83	0.58	0.6	1.01	1.12	1.22	1.31	0.79	1.12	0.99	0.58	0.6	0.52	1	0.56	0.63	0.79	0.65	0.29	0.36	0.7	0.42	0.66	0.69	0.8	0.68	0.81	1.01	0.99	1.1	0.94	0.68	1.34	0.71
F25H9	orf6.1889	0.67	0.3	0.34	0.61	0.55	0.26	0.75	0.78	0.62	0.86	0.88	0.92	0.91	0.54	0.66	0.53		1.32			0.72	1	1.13		0.72	0.6			0.95	1.01	0.89		0.85	1
F64C10	orf6.7206																0.43					3.84	1.27	2.18
F25H10		0.47	0.66	0.47						0.79		0.39				1.04	1.06	2.12	1.85	1.39		0.71		0.93		2.72	1.84		2.04	0.78	0.9	1.04	1	1.54	1.91	1.79	1.99
F64C11	orf6.7510	0.38	0.56		0.58	0.63			0.79	0.93							0.53	2.07				0.78								1.17	0.92	0.58			1.7		1.26
F62C12	orf6.8307	0.05
F24B4	orf6.6453	0.86	1.18						1.21	1.68		0.89	0.86				0.89					0.85	0.77	0.92				1.23		0.82		0.82
F22B5	orf6.6677																			0.71
F24B5	orf6.6451																0.55	0.65	0.51	0.38						0.28			0.35					0.47	0.62		0.5
F22B6	orf6.7018								0.35	0.32			0.21				0.63			1.33		0.5	0.59	0.54		0.9			0.43	0.74	0.75	0.88	0.69
F24B6	orf6.6448		1.01	0.98	0.97	0.85		0.43	0.5	0.72	0.49	0.5	0.32		0.91	0.96	0.68	0.95	0.98	0.82	0.7	0.68	0.85	0.79	0.62	0.91	1.03	0.97	0.93	0.95	0.9	1.01	1.22	1.15	0.97	1.17	1.4
F25H11		0.16	0.25		0.31	0.32	0.28	0.33	0.42	0.55	0.56		0.55		0.61			1.63	1.12	0.71	1.1		0.43		0.43	1.13	0.85	0.89	0.79	0.75	0.98	0.67	0.72	2.07	1.84	1.1	1.48
F22B7	orf6.7027																						0.39	0.47		0.88				1.21	1.15	0.89		1.97	1.73		1.6
F64C12	orf6.7504	0.53	0.95	1.26	1.17									0.9	1.26	0.95	0.84	2.46	1.59	0.9	1.41	0.68	0.83	0.8	0.84	1.85	1.32	1.38	0.98	0.84	0.96	1.12	1.14	1.74	1.89	1.72	1.8
F24B7	orf6.6452	0.03
F25H12		0.26	0.38	0.32	0.55	0.44			0.66	0.56		0.22				0.73	0.81		1.14			0.54	0.78	0.9	0.53		1.36	1.8	1.33	0.85	0.86	0.81	0.92	1.23	1.14	0.98	1.16
F22B8	orf6.7023									0.56														1.02				2.34		0.89	1.23	1.07				1.74	1.68
F65C1	orf6.7052																0.42					2.59	2.39	4.49	3.2	4.64	6.87	7.56	10.77	0.81	0.63	0.8	0.81	0.54	0.63	0.76	0.74
F27H12													0.49				0.77	0.83	0.84	0.82		0.57	0.65	0.69	0.56			1.06		0.75	0.76	0.84	0.86	1.29	1.19
F24B8	orf6.5720		0.73					0.49	0.61	0.88	1.25	0.77	0.76				1.23		0.93	1	1.22	0.43	0.72	0.71		1.16	1.49	1.35		0.94		0.92				1.11	1.28
F26H1	orf6.6501																0.57
F22B9	orf6.7024	1.04	0.92	1.58	1.56	1.9	1.56	0.2	0.24	0.33	0.31	0.33	0.27	1.1	1.27	1.26	1.3	0.25	0.42	0.45	0.53	0.6	0.89	1.45	0.8	0.28	0.27	0.49	0.48	1.06	0.88	1.15	1.19	0.4	0.25	0.48	0.46
F65C2	orf6.7040	1.23										0.92		0.87	0.83	0.87	0.91	0.72	0.64	0.93	0.63	1.1	1.13	1.43	0.95	0.78	1.04	0.97	0.98	0.78	0.74	0.89	0.99	0.99	1.1	1.05	1.28
F28H1	orf6.4588	0.31															0.34																		1.63
F63C3	orf6.2385	1.5	1.8		1.49	1.76	1.29	1.13	1.24	1.35	1.67	1.51	1.21	1.17	1.23	1.33	1.37	1.02	1.71	1.43	1.69	1.26	1.15	1.06	0.97	1.24	2.17	1.6	1.71	0.88	0.99	0.78	0.8	1.08	1.09	0.81	0.58
F26H2	orf6.6497	0.17		0.07			0.12					0.08					0.28			0.76											0.56
F65C3	orf6.5568	0.85	0.5	0.43	0.46	0.89	1	0.19	0.24	0.2	0.19	0.25	0.18	0.74	0.79	0.75	0.73	0.24	0.28	0.24	0.24	0.78	0.96	0.87	0.65	0.2	0.26	0.3	0.21	0.81	0.71	0.79	0.92	0.27	0.22	0.28	0.26
F28H2	orf6.4589	0.03	0.23	0.2													0.21			0.58		0.15			0.18			0.5		0.27
F63C4	orf6.3375																					1.71		0.92	2.5
F65C4	orf6.4208	1.1	0.76	0.48	0.55	0.63	1.29	1.19	0.71	0.69	0.83	1.13	0.93	0.46	0.31	0.62	0.77	0.48	0.48	0.39	0.76	0.78	0.88	0.67	0.44	0.39	0.28	0.45	0.48	1.07	1.28	1.41	1.35	0.81	0.67	0.8	0.97
F26H3	orf6.6499	0.41			0.37							0.42					0.58	0.66	0.58	0.45	0.66	0.74	0.74	0.7	0.99	0.69	0.58	0.65	0.5	1.16	0.83	0.93	1.1	1.24	1.37	1.35	1.71
F63C5	orf6.3372	0.43	0.26	0.18	0.29	0.34	0.19	1.45	1.37	0.86	1.46	1.47	2.4	0.49	0.43	0.57	0.46	0.7	0.45	0.56	0.46	0.82	0.88	0.67	0.75	0.41	0.42	0.4	0.58	0.63	0.62	0.71	0.58	0.45	0.5	0.55	0.56
F24B9	orf6.5310	1.13	0.44	0.62	0.61	0.64	0.73	0.76	0.41	0.53	0.47	0.74	0.89	0.63	0.6	0.66	0.84	0.45	0.49	0.6	0.48	0.7	0.84	1.2	0.67	0.57	0.43	0.61	0.53	1.13	1.04	1	0.95	0.41	0.46	0.37	0.42
F24B11		0.03
F24B12	orf6.2260	2.3	1.83	2.39	1.97	2.07	1.61	2.55	2.63	2.57	2.18	1.58	1.24	0.93	1.2	1.14	1.49	0.73	1.41	1.32	1.44	0.84	0.75	0.81	0.83	1.2	1.02	1.83	1.43	1.01	1	0.73	0.74	1.48	1.2	0.98	0.92
F63C6	orf6.3334	0.99	1.24	1.39				0.83	0.97	1.19	0.94	0.97	0.74	0.96	1.16	1.02	0.97	0.78	0.8	0.8	0.71	0.98	0.88	0.87	0.8	0.73	0.96	0.84	0.72	0.82	0.81	0.76	1.05	0.82	0.76	0.98	0.97
F21C1	orf6.5136	2.81	3.46	3.71	4.28	4.65	3.78	2.14	3.45	3.92	3.22	2.02	1.94	1.43	2.33	1.53	1.32	2.09	2.97	1.78			1.8	1.55	1.18		1.84	1.58	1.21	2.1	1.65	1.65	1.21	2.18	2.1	1.86	1.57
F65C6	orf6.8683	0.74															0.63		0.83	0.94		1.93		1.04		0.77				1.52	1.1		0.83	1.15	1.11	0.96
F23C1	orf6.3184	0.79																												0.77	1.13	0.92	1.1	2.4	3.45		2.78
F63C7	orf6.3333			2.25															0.66
F21C2	orf6.5132	0.83	0.55	0.34	0.41	0.53	0.57	0.36	0.34	0.22	0.2	0.27	0.24	0.82	0.69	0.77	0.59	0.75	0.48	0.55	0.47	0.79	0.88	0.97	0.68	0.48	0.48	0.64	0.55	0.76	0.59	0.74	0.7	0.67	0.6	0.7	0.78
F65C7	orf6.8690	0.48	0.35	0.45	0.51	0.46	0.47			1.44			1.33			0.71	0.77	2.17	1.25			0.99	1.23	1.27						1.12	0.95					1.31
F63C8	orf6.6620																					0.92		1.04									0.59
F65C8	orf6.8695	0.64								1.35				0.87	0.85	0.87	0.84	1.87	1.38		1.28	0.75	0.88	0.84	0.65			0.75		0.86	0.94	0.83	0.98		2.22	1.57	1.82
F63C9	orf6.2766													0.48		0.76	0.6		0.97	0.99										0.84	0.69	0.69	0.75			0.93
F65C9	orf6.8699	0.78	0.95	0.63	0.95				1.19				0.68	0.9	1.09	1.23	0.91	1.45	1.49	1.13	1.28	0.91	0.74	0.88	0.78	1.42	1.73		1.24	0.87	0.99	1.07	1.09	1.42	1.34	1.29	1.28
F63C10	orf6.2764																0.51
F23C2	orf6.3186																	3.07	1.26												1.21				1.92
F21C3	orf6.5137	0.45	0.19	0.12	0.26		0.16	0.15	0.08	0.07	0.08	0.11	0.11					0.32	0.12	0.29	0.18					0.15	0.14	0.19	0.14					0.4	0.5
F23C3	orf6.3185	0.18	0.23	0.16	0.27	0.25						0.17					0.27													0.67		0.62
F21C4	orf6.4060	0.08	0.1	0.03			0.01			0.17		0.03					0.06																		0.78
F23C4	orf6.2819	0.49	0.48	0.57	0.74	0.74		0.75	0.72			0.58	0.84			1.22	1.15		1.62			0.7	1.05	1.02	1.1					0.84	0.61	0.58	0.84	1.68	1.24	1.52	1.96
F21C5	orf6.5135	0.12	0.09									0.1
F65C10	orf6.8693	0.61	0.43	0.39	0.51	0.43	0.34	2.77	2.79	2.69	3.85	1.95	3.67	0.95	0.71	1.08	0.85	1.56	1.46	1.46	1.09	0.96	0.77	0.99	1.02	1.12	1.04	1.05	1.01	0.73	0.8	0.66	0.59	1.01	1.05	1.04	0.69
F23C5	orf6.3182																0.93		0.68	0.9										0.98	1.02	1.15	1.44		1.28
F63C11	orf6.7306	0.58												0.88	1.51	1.05	1.01		2.28			0.88	1.25	0.95	0.69					0.79	0.89	1.06	1.01	1.74		1.98	2.49
F21C6	orf6.4693	0.32	0.11		0.07													2.74
F65C11	orf6.8685																0.41		1.12				2.1	1.62	1.5									1.29
F23C6	orf6.1388											0.1
F21C7	orf6.4691	0.09		0.14		0.13						0.07					0.56	2.94				0.6		0.63	0.42	1.83				0.87	0.99	1.01			1.78	2.18	2.15
F62D1	orf6.8312	0.37	0.3	0.16	0.28					0.73		0.35		0.38	0.32	0.39	0.26	0.56	0.47	0.56		0.23	0.31	0.35	0.19	0.57	0.48	0.5	0.63	0.57	0.35	0.34	0.44	0.41	0.36	0.22	0.33
F64D1	orf6.4624	2.57				2.93		0.9	1.13	0.93			1.16		1.18		1.58	0.47	0.77	0.63	0.67			0.81	0.78	0.45	0.71	0.52	0.66	1.56	1.16	1.33	1.16	0.62	0.71	0.61	0.53
F62D2	orf6.2606	0.58	0.68	0.35	0.38				0.56	0.73	0.5	0.45	0.6			0.62	0.73		1.08	1.12		0.88	0.9	0.94	0.64	0.68	1.17		1.12	0.72	0.71	0.78	0.97	0.67	0.7	0.77	0.96
F64D2	orf6.1749								0.8				0.47				0.8	1.41	1.35	0.75		0.85	0.8	0.9	0.71	0.83			0.67	1.15	1.05	1.13	1.01	1.06	0.95		0.96
F62D3	orf6.137	0.56	0.38		0.79			0.61				0.6	0.47	0.78			0.85	1.86	1.04	1.18		0.74	0.74	0.66	0.74	1.1	0.95	0.98	0.84	0.72	0.78	0.82	0.8	1.21	1	1.05	1.18
J52F6	orf6.1823											0.11
J52F10	orf6.2027	0.17		0.15								0.21
J52H2	orf6.8348	0.45	0.63									0.21	0.86						1.87				0.79	0.8									1.06
J52H6	orf6.8583	0.57	1.12	0.79	0.93		0.71	0.63	1.07	1.57	1.02	0.72	1.25	0.59	0.85		1.14		3.24			0.57	0.66		0.79			1.24			0.89	1.2		2.73		1.82	2.48
J2B10	orf6.1129	1.03	0.87	0.73	0.84	0.79	0.46	1.4	1.3	1.28	1.28	1.14	1.24	0.99	0.82	1.01	0.83	0.72	0.68	0.64	1	0.86	0.9	0.9	1.21	0.67	0.62	0.77	0.86	0.92	0.97	0.98	0.88	0.73	0.81	0.67	0.63
J2D2	orf6.3713	2.59	3.04	3.82	2.58	2.77		2.55	3.45	4.18	3.28	3.57	2.64	1.32	1.5	1.59	1.78	1.61	1.99	1.74	2.14	1.63	1.66	1.81	2.08	1.99	2.04	2.26	2.2	1.47	1.57	1.12	1	1.44	1.37	1	1.06
J2D6	orf6.7742												0.4																		1.33					2.49
J2D10	orf6.5562	1.19	1.18	0.97	0.82	0.8		0.73	0.67	0.66	0.63	0.68	0.61	0.81	1.01	1.04	0.72	0.51	0.54	0.58	0.46	1	1.14	1.28	1.05	0.53	0.55	0.59	0.51	1.08	1.07	1.15	1.23	0.81	0.85	0.9	0.92
J2F2	orf6.4400	0.85		1.2	0.78			0.83	0.9	0.85			0.67				0.86	1	0.93	0.91
F16E1	orf6.1370	0.59			0.53				0.87	0.88		0.36					0.73		1.04	1.44				1.28						1	1.3	1.03	1.17		1.35
F14E2	orf6.5047	0.63	0.9	0.89	0.75	0.95			1.11			0.76	0.57				0.69	1.31	1.19	1.06		0.69	0.71	0.93	0.72	1.49	2.04	1.66	1.41	0.62	0.83	0.82	0.89	1.45	1.29	1.7	1.62
F16E2	orf6.6473											0.3					0.74
F14E3	orf6.5048	0.23																					0.64	0.76	0.76					0.98							1.3
F23C7	orf6.1387		0.25	0.2	0.42	0.3	0.24					0.37					0.45					0.43	0.41		0.52							1.11
F16E3	orf6.6474	1.33	1.45	2.3	2.29	2.35	0.44	2	3.53	2.38	3.56	0.94	1.97	2.2	2.75	2.52	0.69	2.38	2.99	2.13	2.67	1.84	2.25	2.59	2.01	2.22	2.13	2.96	2.02	1.94	2.04	1.95	1.83	2.48	3.5	2.82	3.22
F21C8	orf6.4689	0.08			0.07	0.05	0.05					0.09							0.68					0.55	0.18						0.51	0.36	0.45		0.58
F14E4	orf6.5046	0.83	0.98	0.96	0.83	0.77	0.98	0.98	1.46	1.07	0.94	0.9	0.62	0.73	0.89	0.92	1.08	1.44	1.45	1.14	1.81	0.72	0.63	0.67	0.86	1.6	1.63	1.13	1.14	1.13	1.01	0.96	1.18	2.65	1.95	2.18	2.68
F23C8	orf6.924		0.56	0.91	0.75	0.7								0.68	0.85	1.04	0.95	2.01	0.99		0.87	0.84	0.7	0.75	0.65	1.34		0.98		0.89	0.91	0.79	0.8	1.2	1.53	1.06	1.09
F16E4	orf6.5427	0.44	0.49					0.44	0.46	0.43	0.49	0.43	0.44	0.79		0.73	0.74	1.02	0.75	0.66	0.53	0.6		0.97	0.52	0.6	0.65	0.55		0.77		0.96	0.73		0.6	0.63	0.61
F16E5	orf6.5428	0.47															0.86		1.01	1.08
F21C10	orf6.4692	0.7	0.78	0.63	0.82	1.05	0.91	1.03	1.32	1.36	1.18	0.62	1.37	0.77	0.72	0.7	0.88	1.29	0.68	0.77	0.91	0.63	0.46	0.55	0.66	1.31	0.98	1.04	0.7	0.93	0.82	0.95	0.95	1.06	1	0.96	1.16
F14E6	orf6.3020	0.2	0.39		0.39												0.5
F64D3	orf6.1748	0.51	0.29	0.25					0.75					0.46	0.58	0.69	0.51		0.89	1.2	1.02	0.39	0.41	0.44	0.48	0.78	0.84	0.87	0.83	0.65	0.54	0.49	0.53	0.75	0.75	0.76	0.59
F23C10	orf6.923											0.2					0.88	3.24	1.7	1.52		0.77				1.24				1.07	1.24	1.14			1.43	1.49	1.39
F62D4	orf6.138	1.39	1.32	1.29	1.39	1.1	0.9	1.77	1.96	1.81	1.64	1.56	1.45	1.17	1.24	1.4	1.48	1.56	1.64	1.48	1.74	1.02	0.92	0.91	1.03	1.85	1.72	1.76	1.37	1.27	1.26	1.17	1.12	1.72	1.76	1.46	1.59
F21C11	orf6.3064	0.1			0.06	0.15											0.29	3.26	1.12			0.45									1.04	0.74	0.48			1.7
F23C11	orf6.2774	0.34	0.53	0.33	0.4			0.64		0.85		0.31					0.54					0.62	0.45	0.61	0.68					1.13	1.17	1.6			3.42	4.4	4.19
F62D5	orf6.6871														1.2		1.08		1.73	1.46			0.75	0.74		1.98				0.7	0.81	1.03	0.87	1.67	1.39		1.65
F64D5	orf6.3240	1.85		1.08	1.17	1.41			2.65	2		1.14	1.89	1.62	1.19	1.29	1.38	0.91	1.08	1.2	1.01			1.65	1.44	1.45	1.59	1.13	1.65	1.13	0.8	1	1.08	1.39	1.46	1.2	0.96
F21C12	orf6.2555		0.11		0.04												0.09		0.64					0.46									0.38			0.39
F62D6	orf6.4613	1.32	1.63	1.66	1.53	1.32	1.32	1.2	1.71	2.13	1.8	1.7	1.47	1.15	1.09	1.4	1.22	1.02	1.29	1.24	1.28	1.07	1.03	0.84	0.76	1.84	1.71	1.86	1.17	0.95	1.13	0.96	1.11	1.37	1.26	1.17	1.53
F64D6	orf6.8582	1.08	0.97	1.06	1.12	1.17	0.68	0.81	1.28	1.42			0.79	0.74	0.9	0.95	0.95	3.59	3.38	2.45	2.88	0.63	0.52	0.52	0.62	2.13	2.12	1.7	2.22	0.91	1.07	1.31	1.18	3.61	3.3	3.65	4.3
F64D7	orf6.8584	0.37															0.37															0.56
F62D8	orf6.6103	2.3	2.66	1.99	3.07	3.55	2.81	4.42	5	6.09	5.16	3.16	3.05	1.81	2.54	2.89	2.24	1.82	2.52	1.79	1.63	2.02	3.07	3.31	2.03	2.04	2.36	2.08	1.22	1.86	1.91	1.96	1.79	2.45	2.42	2.39	2.17
J2F6	orf6.4699	1.1	0.88	0.88	0.56	0.68	0.47	2.17	2.2	2.76	2.59		2	0.89	0.94	0.93	0.93	2	1.54	1.77	1.51	0.82	0.95	1.21	1.03	1.51	1.62	1.33	1.28	0.97	1.02	0.92	0.8	1.7	1.77	1.57	1.43
J2H10	orf6.3212	0.96	1.24	0.92	0.93	1.12		0.8	1.15	1.28	0.98	0.97	0.83	1.04	1.23	1.09	1.04	1.62	1.71	1.67	1.46	0.87	1.08	1.21	1.18	1.96	1.71	1.61	2.06	1.09	1.1	1.07	1.12	1.62	1.39	1.65	1.52
J6B2	orf6.4089	2.52	2.71	2.78	1.74	2.17	1.65	1.11	1.62	1.75	1.36	1.41	1.45	0.97	0.91	1.09	1.18	0.83	1.44	0.9	1.43	0.71	0.71	0.73	1.1	1.43	1.22	1.09	1.7	0.88	0.77	0.54	0.69	1	0.9	0.62	0.67
J6D10	orf6.4396	2.08	3.41	3.32	2.07	1.8	2.59	1.84	2.64	1.97	1.73	1.2	1.68	1.21	1.16	1.43	1.89	0.89	1.82	1.34	1.42	1.51	1.01	1.18	1.31	1.41	1.54	1.26	1.48	0.84	1.09	0.59	0.63	0.85	0.91	0.63	0.72
J6F2	orf6.4542													1	0.75	0.96	0.9	0.58	0.49	0.42	0.39		0.7	0.74	0.71	0.52	0.35	0.43	0.39			1.33	1.18	0.6	0.69	0.62	0.63
J10B2	orf6.6413												0.54						1.47	1.48						1.92				0.83		1.03	1.04	1.35			1.34
J10B10	orf6.2154	1.25	1.19	0.94	0.79	0.85		1.05	1.18	0.85	1.35	1.05	1.11	0.98	1.08	1.11	0.87	1.78	1.93	1.55		1.08	1.14	1.14	0.93	1.3	1.52	1.71	1.53	1.24	1.03	1.08	1.03	2.41	1.95	2.1	2.13
J10D2	orf6.2613							0.79	0.82	1.15									1.03	0.81
F16E6	orf6.1828	1.43	1.28	1.3	1.3	1.54	1.23	1.03	1.09	1.18	0.94	0.99	0.9	1.52	1.41	1.51	1.67	0.59	0.82	0.86	0.9	1.27	1.21	1.47	1.65	0.95	1.03	0.76	0.99	1.56	1.49	1.43	1.46	0.81	0.69	0.68	0.64
F14E7	orf6.2002	0.73	0.3		0.38	0.39		0.33	0.27		0.26	0.31	0.29	0.69	0.58	0.55	0.44	0.44	0.31	0.4	0.32	0.66	0.91	0.78	0.6	0.27	0.33	0.42	0.27	0.95	0.68	0.96	0.78	0.39	0.38	0.51	0.39
F16E7	orf6.1827	1.09	0.75	1.04	1.08	1.68	1.7	0.73	0.84	1.01	0.95	0.89	0.93	0.66	1.18	1.18	1	1.58	1.34	1.33	1.16	0.7	0.89	1.13	1.08	1.53	1.26	1.87	1.34	1.06	1.07	1.27	1.15	1.46	2.21	2.11	2.09
F14E8	orf6.2001	0.42																	1.02		1.33	0.42		0.66	0.61					1.05	0.9		1		1.65
F23C12	orf6.1385																1.57		0.9
F22C1	orf6.3964																0.92	1	1.63	1.01										0.59	0.78	0.85	0.82		1.5	1.41	1.3
F14E9	orf6.1999	1.07	1.12	1.31	1		0.94		1.79	1.83		0.73	1.15			0.95	1.31	1.02	1.29	1.14	1.51	0.76	0.66	1.05	0.94	1.47	1.38	1.56	1.14	0.76	0.96	0.93	0.9	1.5	1.18	1.37	1.52
F24C1	orf6.3459	0.19															0.29							0.68						0.51	0.55
F16E9	orf6.8281																													0.7	0.83	0.89	0.81		1.04
F22C2	orf6.2524		1.96		1.84	1.79		1.28	1.83	1.78	2.04	1.75	1.53		1.34	1.55	1.59	1.51	1.33	1.36	1.2		0.78	1.15	1.27	1.37	1.7	2.01	1.34	0.9	0.88	0.52	0.83	1.43	1.21	1.21	1.08
F14E10	orf6.1998	0.66		0.64	1.01	0.62	0.62			1.33		0.69	0.63				0.79	0.95	0.75	0.75			0.79	1.09		0.8	0.9		0.61	0.85	1	1.03	1.21	1.87	1.87	2.38	2.22
F24C2	orf6.3457																0.59
F16E10	orf6.8283	0.74	0.68	0.8													0.92	1.35	1.07	1.09			0.78	0.98		1.34				1.08	0.96		1.05	1.09
F22C3	orf6.1925																							2.51		2.51	2.82			2.75	1.82	1.89		1.44
F14E11	orf6.2000	0.1		0.37
F64D8	orf6.8577	0.71	0.34	0.26	0.48	0.5	0.5	0.47	0.33	0.29	0.34	0.4	0.4	0.63	0.68	0.84	1.04	0.51	0.39	0.64	0.65	0.75	0.79	0.69	0.64	0.53	0.52	0.51	0.79	1.58	1.22	1.53	1.83	0.8	0.64	0.87	0.93
F24C3	orf6.3455																	0.46	0.24	0.28	0.21					0.47	0.37
F62D9	orf6.6108																0.56		0.81	0.79															0.67
F22C4	orf6.1927	0.78	0.63			1		0.2	0.12	0.16	0.14	0.19	0.14	0.79	0.81	0.77	0.99	0.2	0.15	0.25	0.18	0.68	0.84	0.78	0.77	0.18	0.18	0.19	0.28	1.64	1.04	1.05	1.26	0.55	0.43	0.56	0.56
F64D9	orf6.8391																		0.93	0.97
F62D10	orf6.7075	0.46	0.68	0.34	0.54												0.69	1.31	1.01	1	0.89	0.94	0.81	0.8	0.57	0.97		0.77	0.88	0.94	1.01	1.06	0.96	1.13	1.61	1.2	1.37
F24C4	orf6.3454																														1.04
F64D10	orf6.8394																0.62		1.3	0.88		0.67		0.72	0.58					1.09	0.85	0.87	0.85	1.82	1.55
F22C5	orf6.1925	7.06	5.36	8.61		8.11		4.34	6.01	9.08	8.07	6.89	4.6	4.06			3.86		4.38					9.55						2.94	3.04	3.26	2.88	2.44	2.21
F62D11	orf6.7080	0.3							0.49	0.38		0.38		0.75	0.64	0.65	0.57		0.56									0.57			0.74	0.81	0.94	0.56	0.62		0.7
F64D11	orf6.8389							0.17	0.13	0.22	0.19						0.57	0.65	0.23	0.31	0.19					0.2	0.18	0.18	0.27	1.39	1.11	2.08	1.67	0.36	0.58	0.33	0.58
F62D12	orf6.1354	0.96	1.51	1.79	1.61	1.24	1.34	1.61	2.48	2.29	1.56	1.17	1.25	1.3	1.12	1.62	1.8	1.02	1.85	1.51	1.29	1.42	1.13	1.16	1.22	2.17	2.22	1.44	1.92	0.82	0.72	0.77	0.69	0.92	0.86	0.52	0.56
F64D12	orf6.8397		0.44	0.42	0.55	0.69		0.57	0.44	0.39	0.35	0.55	0.39	0.61	0.74	0.76	0.89	0.52	0.42	0.57	0.62	0.57	0.53	0.5	0.39	0.59	0.52	0.52	0.64	1.44	1.1	1.28	1.45	0.77	0.69	0.89	0.94
F63D1	orf6.6587	0.94	0.63	0.3	0.44	0.29	0.64	0.76	0.87	0.84	0.8	0.71	0.76	1.01	0.61	0.61	0.55	0.76	0.46	0.55	0.86	1.53	0.85	1.17	0.94	1.05	0.75	0.85	0.99	0.63	0.66	0.59	0.74	0.61	0.62	0.72	0.54
J10D6	orf6.1355	0.71	0.57	0.46	0.44	0.5			0.99	0.87		1.32		0.99	0.77	0.96	0.76	1.9	1.46	1.41		0.75	0.71	0.65	0.71	1.36	1.02	1.1	1.13	0.9	0.82	0.9	0.82	0.91	0.86	0.89	0.77
J10D10	orf6.6655	1.32	1.33	1.27	0.81	1.01	0.71	1.9	2.12	2.02	1.63	1.49	1.6	1.29	1.44	1.55	1.25	0.96	1.1	1.11	0.99	1.37	1.46	1.26	1.32	1.35	1.4	1.04	1.24	0.96	1.07	0.89	0.94	1.02	0.95	0.85	0.83
J10F2	orf6.6891	0.86	0.77	0.36	0.51	0.64	0.37	2.55	2.54	2.12	2.37	1.92	3.06	1.14	0.81	0.88	0.85	1.32	1.09	1.28	1.12	0.94	1.04	0.86	1.01	0.88	0.95	1.1	1.27	0.82	0.86	0.8	0.81	1.14	1	0.96	0.99
J10F6	orf6.5817	0.96	1.25	0.8	0.86	0.72		1.22	1.3	1.15	1.47	0.95	1.18	1.03	1.15	1.05	1.09	1.54	1.56	1.7	1.48	1.03	1.16	0.9	0.88	1.65	1.6	1.44	1.49	1.01	1.05	1.15	1.24	1.89	1.47	2.26	1.84
J10H10	orf6.2056	0.89	0.72	0.85	0.7	0.71	0.79	1.47	1.45	1.45	1.79	1.45	2.12	1.05	1.13	1.17	1	1.18	1.09	1.18	1.15	1.15	1.43	1.52	1.22	1.05	1.21	1.23	1.03	1.24	1.1	1.15	1.18	1.38	1.16	1.24	1.42
J14F10	orf6.1676							0.27	0.2	0.15	0.16		0.17
J14H6	orf6.8712																	0.83		0.7
F16E11	orf6.8280																		0.92	0.99				1.07		0.92				1.21	1.25				0.89		1.06
F14E12	orf6.6820	0.16	0.13	0.03			0.14							0.39			0.18	3.17	1.64				0.33									0.5	0.7		1.91
F16E12	orf6.3735							0.71		0.95						1.42	1.11		1.5			0.98	1.39	1.26	0.93	1.31		1.64		1.3		1.26	1.16			1.44
F13F1	orf6.6508	0.38	0.68		1	1.03	0.78	0.26	0.46	0.75		0.42	0.41		1.39		0.96	2.14	1.99	1.98			0.89		0.88	1.5		2.23	1.68	0.84	1.16	1.17	1.87	1.28	1.54		1.09
F24C5	orf6.3458	0.48	0.51	0.56	0.44			0.46	0.52	0.52	0.64	0.24	0.3	0.67	0.65	0.62	0.58	1	0.83	0.93	0.8	0.58	0.62	0.82	0.77	0.98	0.73		0.92	0.96	0.85	0.87	0.96	1.13	0.81	1.14	1.22
F22C6	orf6.1926	0.49	0.84	0.82	1	0.7	0.67	0.68	1.15	1.79	1.63	0.91	0.64	1.03	1.08	1.2	1.13	2.24	1.78	1.97		0.64	0.82	0.76	0.96	1.82	1.66	1.43	1.34	0.81	0.9	0.83	1.13	1.21	1.49	1.61	1.9
F13F2	orf6.3843	0.39															0.66	1.04	0.65				0.67													0.5
F57F7	orf6.6299	0.51	0.36	0.27	0.5	0.67	0.65	0.59	0.66		0.56	0.39	0.38	0.61	0.61	0.63	0.79	1.16	0.87	0.56	0.84	0.59	0.49	0.59	0.58	0.71	0.69	0.7	0.76	0.84	0.87	0.94	0.88	1.25	1.28	1.03	1.11
F15F2	orf6.5437							0.37	0.28	0.28	0.22		0.34				0.59	0.6	0.38	0.41	0.43					0.38	0.32	0.38	0.38	1.04	1.07			0.67	0.67		0.5
F22C7	orf6.4252																0.53		1.12
F13F3	orf6.6722																					0.42		0.78	0.56
F57F8	orf6.4267																																			1.89
F24C7	orf6.7658	0.11
F55F9	orf6.2872	0.27			0.19							0.41																		0.77	0.71
F13F4	orf6.3844	0.23										0.18					0.29		0.38						0.28
F65D1	orf6.8147	0.79	0.7	0.41	0.54	0.6		0.66	0.63	0.59	0.68	0.47	0.52	0.8	0.73	0.88	0.73	1.33	0.99	1.02	0.69	0.92	0.88	0.72	1.14	0.74	0.92	0.79	0.75	1.08	1.08	1.03	0.94	1.01	1.12	0.88	0.9
F57F9	orf6.1464	4.17	1.5	0.83	1.05	1.95	3.34	1.58	1.12	0.73	0.7	1.8	1.46										1.87	2.89		8.28	11.67	14.81	22.79	2.13	1.63	1.89	1.83	4.37	3.78	2.92	3.36
F63D2	orf6.2672																0.65	0.43	0.46	0.4	0.29					0.64									0.47	0.38	0.51
F55F10	orf6.6340	0.32	0.56	0.45	0.52	0.64	0.51		0.91	1.34		0.46			1.75	1.6	1.38	2.37	2.28	1.91	1.98	0.9	1.26	1.13	0.76	2.23	2.45	2.3	1.78	1.56	1.72	1.42	1.16	1.78	1.93	1.33	1.63
F65D2	orf6.7099		1.15									0.49					0.56	0.75	0.8	0.8			0.39	0.68						0.56		0.36			1.09	0.35	0.48
F63D3	orf6.1665																0.73						0.79								0.99
F55F11	orf6.6337	1.94	1.18	0.82	1.04	1.28	1.34	1.16	0.93	0.45	0.52	0.76	0.88	0.71	0.81	0.78	0.77	0.75	0.77	0.93	1.02	2.05	2.76	3.73	2.4	2.49	2.85	3.31	2.56	1.26	0.92	1.04	1.14	0.51	0.4	0.59	0.6
F24C9	orf6.7653	0.26						0.12	0.18	0.12	0.19	0.13	0.16				0.55	0.86	0.7	0.98		0.53		0.88	0.59	0.67	0.6		0.64	0.63	0.61	0.9	0.65	0.88	0.74	0.79	0.83
F65D3	orf6.7100	0.36	0.23	0.15			0.26					0.57		0.61		0.51	0.55	1.68	0.94	0.76	0.88	0.84	0.58	0.58	0.76	0.79	0.73			0.79	1.06	0.8	0.61		1.1	0.8	0.78
F57F11	orf6.6788																					1.06	1.02
F22C10	orf6.4250								0.57				0.3		1.45	1.1	0.98	1.88	1.69	1.45		0.94	0.75	0.79	0.78	1.46	1.53	1.48	1.17	0.6	0.63	0.78	0.82	0.93	0.91	1.05	1.11
F65D4	orf6.640	0.46										0.93
F63D5	orf6.7546	1.25	0.48	0.41	0.57							0.64		0.7			0.81	0.91	0.5	0.78	0.54	1.07	0.78	0.93	0.66	0.46	0.61	0.61	0.76	0.79	0.72	0.76	0.79	0.54		0.79	0.62
F65D5	orf6.3811	0.34	0.32	0.16	0.17			0.18	0.16	0.26	0.2	0.16	0.2	0.45		0.59	0.51	1.67	0.88	0.81		0.3				0.55			0.57	0.93	0.9	0.82	1.07	0.57	0.81	0.6	0.59
F63D6	orf6.7549	0.81	0.61	0.43	0.56	0.59		0.44	0.37	0.47	0.36	0.41	0.35		1.04	0.73	0.94	0.54	0.48	0.52	0.43	0.95	0.82	0.96	0.79	0.38	0.42	0.38	0.66	1.13	1.21	1.13	1.11	0.95	0.85	0.93	1.33
J18B6	orf6.991									0.47							0.75	0.85	0.54	0.67									0.63						0.68	0.67	0.58
J18B6	orf6.991		1.75	1.9	1.37	1.47			2.31	1.92		1.68		1.21	1.35	1.36	1.2	1.19	1.41	1.23	1.58	1.15	1.18	1.34		1.35	1.67	1.97	1.6	1.22	1.08	0.87	0.8	1.65	1.97	1.21	1.36
J18D2	orf6.8699	0.66	0.56	0.4	0.54	0.57	0.44	3.73	5.13	3.21	4.2	3.45	4.1	1.28	0.94	1.02	0.93	2.2	1.65	1.82	2.13	0.95	0.86	0.95	1.1	1.29	1.66	1.84	1.92	0.94	1.01	0.87	0.81	1.67	1.99	1.63	1.09
J18F10	orf6.7080	0.7	0.53	0.4	0.45	0.43	0.31	1.85	1.64	1.63	1.83	1.45	1.91	1.11	0.91	1.14	0.74	0.86	0.78	0.77	0.65	0.9	0.84	0.99	1	0.66	0.79	0.88	0.74	0.75	0.96	0.95	0.82	0.82	0.74	0.77	0.71
J22D6	orf6.5981												0.56				0.85		2.02			0.95	0.96	0.8						1.24	1.31	1.33				1.31
J22F2	orf6.4041	3.62	2.99					2.45	1.87	0.64	0.66		0.68				1.07	0.88	0.63	0.75	0.76	1.67	1.8	3.11	2.42	1.7	2.29	3.16	2.18	1.08	1.21	1.37	1.58	0.81	0.92	1.07	1.7
J22F6	orf6.8405																													1.04		1.28	1.32			1.07	1.06
J22F10	orf6.9010		1.56	1.38	1.34			0.91	1.17	1.25			0.79	1.03	1.25	0.94	1.14	1.95	1.61	1.53		0.99	0.93	1.08	0.97	1.66	1.17	1.09	1.25	0.95	1.04	1.15	1.23	1.73	1.73	1.83	1.65
J26B2	orf6.6471	2.19	2.41	1.99	1.31	3.06		1.58	1.88	1.71	1.48	1.27	1.65				1.15	1.05	1.36	1.47	1.31	1.01	1.09	1.1		1.59	1.33		1.56		0.83	0.77	0.61	1.19	1.32	0.74	0.84
J26F2	orf6.8665																		1.23
F15F4	orf6.5436																						0.48								0.71
F13F6	orf6.8025																0.58		0.76
F24C10	orf6.3364	0.04															0.29														0.35
F15F6	orf6.5901								1.07		1.12	0.74	0.64				1.42	1.32	1.69					2.22					1.69	1.53	1.69	1.67	1.47	2.14	2.44	2.21	2.56
F22C11	orf6.4252																0.79		1.16	1.22
F13F7	orf6.2630	0.17
F15F7	orf6.781																		1.43
F54G1	orf6.8676										0.54			0.82	1.06	1.01	0.6	1.14	1.17	0.89										0.62	0.76	0.77	0.65		1.27	1.18	1.27
F22C12	orf6.1221	0.07	0.28	0.16										0.45			0.15	3.01				0.15		0.29	0.18								0.21		0.21
F13F8	orf6.804																	0.7	0.68														1.13		0.72		0.87
F56G1	orf6.7111	0.9	0.84							1.06			0.75						1.53	1.27										1.07	1.21	1.08	1.32		2.92	2.45
F24C12	orf6.7657		0.36	0.15								0.21							1.43			0.43		0.46		1.05	0.74	1.05		0.61	0.97					1.21
F15F8	orf6.1573									1.63																											1.67
F21D1	orf6.2554	0.37										0.56							0.46
F65D6	orf6.3806	0.28	0.31	0.26					0.4			0.28					0.43	0.82	0.56	0.59	0.61	0.45	0.41	0.57	0.51	0.51	0.41	0.28	0.39	0.59	0.54	0.55	0.61	0.64	0.65		0.64
F56G2	orf6.7109	2.29	1.4	1.82		3.78	2.17		1.78	2.18	1.28	1.81	1.66	1.92	2.92	2.16	2.24	1.57	2.22	1.15	1.4	1.93	1.98	2.67	2.16	1.82	2.96	2.08	3.38	2.94	2.87	2.8	2.7	2.76	2.68	2.29	2.34
F13F9	orf6.3942	1.36	1.39	2.12	1.34	1.56	1.1	1.82	2.18	2.18	1.83	1.46	1.81	1.87	1.74	1.54	2.27	0.54	1.04	1.3	1.14		1.96	2.46	1.99	1.42	1.27	1.36	1.53	1.42	1.48	1.16	1.3	0.83	1.08	0.77	0.43
F63D7	orf6.7553		0.61	0.63	1.01	0.82		0.25	0.2	0.27	0.3	0.33	0.26	0.77	1.19	1.14	1.4	0.42	0.42	0.39	0.45	0.75	0.71	0.83	0.83	0.45	0.56	0.47	0.52	1.02	0.9	1.15	1.21	0.97	0.96	1.04	1.24
F54G3	orf6.6210	0.66	1.12	0.75	0.78	0.88	1.47	1.37	1.32	1.32	1.57	1.11	1.26	0.97	0.91	1.09	0.88	0.88	1.25	1.03	1.41	1.26	0.72	0.99	0.87	1.4	1.22	1.38	1.57	0.82	0.75	0.56	0.6	0.75	0.78	0.59	0.45
F65D7	orf6.4669	0.16	0.16	0.07			0.11					0.18					0.25	1.64	1.04	0.81		0.26	0.25								0.36	0.51			1.82
F21D2	orf6.2556	0.1
F63D8	orf6.3548															1.18	0.88		2.72		3.28	0.93	1.32	0.7	0.67	2.76		2.61		0.97	1.03	1.2	1.3			4.56	4.13
F54G4	orf6.4255																		0.64	0.59				0.66
F65D8	orf6.8105	0.16		0.04								0.33										0.26			0.2							0.56
F56G4	orf6.4508	0.51	0.44	0.41	0.35	0.56	0.36	0.29	0.23	0.15	0.14	0.31	0.19	0.41	0.69	0.75	0.42	0.75	0.49	0.64	0.57	0.87	0.79	0.79	0.72	0.28	0.4	0.36	0.33	0.97	0.79	0.8	0.98	0.27	0.49	0.4	0.31
F54G5	orf6.4136	0.76	0.65					0.86			0.74		0.78	0.77	0.87	0.81	0.82		1.6	1.84					0.79					0.88	0.81	0.81	0.83		1.34	1.83	1.77
F65D9	orf6.8110	0.26
F63D10	orf6.8853									0.36								0.48	0.33	0.29	0.25					0.25		0.34	0.4			1.69		0.36	0.7	0.59	0.59
F65D10	orf6.7120	0.56	0.45	0.33	0.45	0.67	0.38	0.82	0.97	0.83	0.97	0.93	1.17	0.88	0.71	0.79	0.77	1.12	0.92	1.09	1.03	0.57	0.62	0.66	0.69	0.88	0.79	0.84	0.61	1.24	0.91	0.97	0.98	1.34	1.16	1.27	1.14
J26F6	orf6.3548	1.24	1.25	1.29	1.18	1.03	0.86	1.96	2.31	2.68	2.41	1.59	2.29	1.16	1.21	1.37	1.18	2.4	1.99	2.17	1.89	1.19	1.21	1.4	1.09	1.75	2.16	1.51	1.58	1.28	1.17	1.28	1.37	2.41	2.19	2.65	2.53
J26F10	orf6.7203	1.1	1.28	1.32	1	0.95		1.02	1.43	1.36	1.1	1.23	1.12	1.34	1.27	1.31	1.21	1.27	1.31	1.61	1.29	0.94	1.04	1.27	0.96	1.56	1.47	1.64	1.36	1.14	1.08	1.03	0.87	1.07	1.04	0.76	0.82
J26H2	orf6.9003	1.54	1.69	1.46	1.17	1.3	1.13	0.63	0.59	0.75	0.77	0.81	0.81	1.14	1.28	1.26	0.85	0.68	0.68	0.58	0.44	0.94	1.27	1.17	0.8	0.58	0.76	0.69	0.57	1.21	1.09	1.15	1.11	0.74	0.73	0.71	0.76
J28B10	orf6.3701		1.02	1.37	1.08	0.87			1.37	1.43	1.6		1.61	1.15	1.01	1.17	1.05	1.44	1.53	1.45		0.74	0.51	0.45	0.27	1.65	1.54	1.5	1.37	0.89	0.94	0.82	0.85	1.48	1.39	1.16	1.2
J27C5	orf6.8725	1.59	3.9	2.09	1.86	1.6	1.68	1.39	1.61	1.38	1.27	1.21	1.2	1.46	1.14	1.27	1.4	0.87	1.67	1.61	1.74	1.32	0.77	1.3	0.84	1.72	1.5	1.73	1.69	0.87	0.94	0.69	0.69	0.81	0.79	0.56	0.56
J28D2	orf6.6831	0.6	0.58	0.58	0.61	0.42			1.75			1.76		0.98	0.76	0.94	0.84	1.55	1.26	1.26		0.76	0.74	0.81	0.9	1.41	1.07	1.05	1.18	0.86	0.9	0.89	0.76	1.02	1.09	1.1	0.88
J27E1	orf6.5461	1.57		1.42						2.08	1.77	1.79	1.5	1.1	0.91	1.14	1.22	0.99	1.21	1.43					0.9					1.04	0.98	0.82	0.81	1.11	1.5	1.14
J28H6	orf6.7705			1.57																		0.4	0.17	0.22	0.14
J27E9	orf6.1856																0.63					0.28	0.13	0.99	0.14
J27G9	orf6.7676																						0.23	0.93	0.17
J36B6	no orf6	0.85	0.59	0.77	0.71	0.63	1.15	0.7	0.68	0.8	0.8	0.69	0.8	0.75	0.86	0.62	0.79	0.43	0.36	0.37	0.42	0.77	0.81	1.01	0.86	0.32	0.35	0.52	0.44	1.26	0.93	1	1.28	1.17	0.92	1.06	1.15
J33A1	orf6.7769							0.2	0.18	0.19	0.19	0.23	0.13	0.97	0.73	0.91	0.72	0.44	0.45	0.46						0.41	0.44		0.35		0.68			0.42	0.43		0.65
J36B10	no orf6		1.04	1.3	1.42	1.02											1.13	0.85	0.83	0.67	0.77	0.68	0.72	0.84	0.87	1.06	0.86	1.05	0.61	0.78	0.87	1.21	0.96	1.29		1.31	1.32
J33A5	orf6.4917																1
J33A9	orf6.3515	1.13	0.53					0.79	0.57	0.57			0.54												0.21
J36D10	orf6.9074																	1.48	0.65	0.69				0.94								0.92
F15F9	orf6.1572									0.86			0.7
F13F10	orf6.3940	0.94	0.48	0.36	0.44	0.6	0.8	0.21	0.18	0.16	0.18	0.27	0.21	0.67	0.54	0.68	0.73	0.28	0.22	0.18	0.22	0.45	0.58	0.77	0.53	0.25	0.22	0.23	0.25	1.29	1.03	1.15	1.12	0.61	0.49	0.64	0.65
F13F11	orf6.3941	0.84	0.7		0.73	1.53		0.58	0.72	0.91	0.67	0.98	0.88		1.01	0.86	0.93	1.26	0.9	0.9	0.88	0.79	0.88	1.05	0.78	0.9	1.08	1.07	0.85	0.95	1.07	1.37	1.28	1.04	1.22	1.3	1.68
F13F12	orf6.3941	1.23	0.79	0.95				0.5	0.55	0.71	0.55	0.68	0.44				1.06	0.57	0.73	0.66	0.78					0.47	0.7	0.68	0.67	0.84	0.84	0.89	0.92		0.8		0.96
F56G5	orf6.713	1.93						0.91	0.6	0.52	0.44	0.73	0.67				0.76		0.57	0.79							0.3							0.52		0.64
F54G6	orf6.4451	0.7															0.89													1.67	1.59	1.37				2.09	1.94
F56G6	orf6.1882	0.79	0.6	0.6			0.76						0.54		1.2	1.11	0.77	1.1	1.22	0.82	0.8	1.37	1.11	1.24	1.08		1.69	1.61	1.13	1.14	1.03	1.17	1.21	1.48	1.44	1.25	1.49
F54G7	orf6.7243	0.41											0.37				0.62	0.86	0.76	0.97		0.38		0.56			0.8							0.51		0.75	0.6
F16F1	orf6.3734	1.49	0.62	0.51	0.77	0.79	1.22	1.01	1.51	1.27	1.31	0.67	0.86	0.59	0.52	0.93	0.92	1.01	0.68	0.95	1.06	0.73	0.8	0.89	0.77	1.1	0.59	0.78	1.15	1.61	1.35	1.52	1.47	2.26	2	1.9	2.54
F65D11	orf6.7122	0.13															0.11	1.68	1.27	0.65
F14F2	orf6.6824	1	0.87	0.57	0.6	0.51	0.54	0.97	1.02	1.04		1.23	0.86	0.64	0.76	0.69	0.75	1.36	1.24	1.32	1.18	0.62	0.72	0.74	0.74	1.1	1.14	1.32	1.38	1.07	1	1.2	0.98	1.85	1.65	1.74	1.64
F63D12	orf6.4736																					0.7		0.78								0.96				1.42
F54G8	orf6.1491																							1.22
F65D12	orf6.7116																							0.37								2.09
F56G8	orf6.1880	0.37	0.26	0.22	0.21				0.31		0.4	0.34	0.54	0.47	0.75	0.51	0.39		0.79	0.55		0.47	0.52	0.64	0.44			0.54		0.77	0.67		0.6	0.75			0.66
F62E1	orf6.2996	1.13	0.98					0.54		0.72	0.71	0.69	0.55		1.05	0.87	0.74	0.83	1.04	0.84											0.85		0.95			0.95
F54G9	orf6.1329									3.62				1.11			0.97		0.89	0.98												0.58
F64E1	orf6.3325													1.27	1.57		1.2	0.26	0.23	0.17	0.26					0.22	0.17		0.15
F62E2	orf6.5123	0.22														0.49	0.43		0.94												0.62		0.78			1.08	1.09
F64E2	orf6.5597																0.45	0.73	0.69	0.65		2.01	1.12	1								1.12
F62E3	orf6.7254	0.18	0.25	0.16										0.33	0.37	0.54	0.35	0.86	0.7	0.81		0.39	0.51	0.53	0.27					0.32	0.4	0.24	0.38		0.41	0.55	0.63
F64E3	orf6.5604																0.71	1.73		1.17		0.78	0.67	0.82		1	1.19			0.74	0.92	0.77	1.05	1.29	1.41	1.3	1.56
F62E4	orf6.5312	0.63	0.54		0.6	0.44				1.36		1.53	2.34			0.66	0.5		1.05	0.93				0.84							0.93		0.91		0.85
J36F2	no orf6	1.15	0.69	0.65	0.65	0.67	0.75	0.54	0.72	0.56	0.63	0.62	0.52	0.69	0.69	0.58	1.08	0.47	0.34	0.37	0.47	0.88	0.72	1.01	1.01	0.48	0.43	0.58	0.49	1.18	0.93	1.16	1.38	1.24	1.28	1	1.38
J36F10	no orf6	1.38	1.55	1.38	1.48	1.1	1.28	0.98	1.85	2.46	1.36	0.78	0.9	0.67	0.72	0.84	1.4	0.4	0.34	0.48	0.61	0.93	0.8	0.84	1.46	0.61	0.49	0.41	0.69	0.59	0.92	0.97	1.2	1.27	1.07	0.97	1.32
J36H2	orf6.1117			2.51	2.06			0.99	0.93	1.08			1.05			1.33	1.38	0.75	0.57	0.83	0.58	1.1	1.14	1.14	1.19	0.62	0.83	0.68	0.67	1.76	1.32	1.3	1.38		0.72	0.88	0.82
J36H6	orf6.5397 DNA							0.54	0.47	0.33	0.36		0.41	1	0.74	0.96	0.69	0.21	0.19	0.23	0.16					0.22	0.27	0.21	0.25	1.43	0.97	1.22	1.32	0.38	0.31	0.45	0.44
J33E1	orf6.1581																						0.28	0.8	0.25
J40B2	orf6.3430																	0.75	0.49	0.5															0.48		0.47
J33E5	orf6.5319																	0.44	0.71	0.58			0.35	0.86	0.34	0.47			0.51	0.8	0.99	1.01	0.9	0.67	0.89		0.74
J33G1	orf6.4144	1.07	0.64	1.38				0.95		1.31			1.3	0.93	0.97	0.84	0.9	1.01	1.05	1.28		0.53	0.41	1.06	0.32	0.92	0.83		1.05	1.1	1.1	1.07	0.81	0.96	1.01	0.96	0.88
J40B6	orf6.2603																		0.85	0.96
J33G5	orf6.4942																1.26		0.94
J33G9		1.18								0.69					0.58	0.7	0.79						0.89	1.15	0.83				0.99	1.03	1	1.16	1.17	1.2	1.02	1.27
J40D2	orf6.4086																		0.46															0.49
J37A1	orf6.1836	0.88						0.75	0.68	0.72	0.67		0.8				0.73	0.64	0.71	0.74						0.75			0.84	1.28	0.96	1.21	1.08	0.91	0.8
J40D6	orf6.3864																0.99		1.6				1.05	0.76							0.91	1.2	1.16			1.35	1.52
J37A9	orf6.6542	1.81	1.38	1.62		1.14		1.27	1.55	1.49	1.09	1.13	1.37				1.3	1.09	1.39	1.36			0.55	1.19	0.59					0.82	0.93	0.7	0.57	1.09	1.36		1.16
J40F6	orf6.2994		2.21	2.32	1.41	1.88	1.34		2.31	2.36	1.84	1.56	1.95	1.37	1.26	1.47	1.85	1.22	1.58	1.33	1.88	1.29	1.22	1.42	1.82	1.9	1.61	1.83	2.26	0.88	1.01	0.6	0.66	0.93	0.95	0.61	0.68
J37C1	orf6.2361	2.51		5.12		4.52				4.72					2.92	2.15	2.04		3.24				2.26	2.79	2.15	3.16				1.68	2.02	2.45	1.67	3.31	3.74	2.85	3.03
F16F2	orf6.2367	1.2	0.5					0.37	0.44	0.49	0.48	0.4	0.43			0.89	0.74	0.93	0.77	0.77	0.81	0.76			0.52		0.68	0.66	0.67	0.92	0.83		1.06	0.8	0.76
J37C5				2.64						1.66												0.27	0.2	1.09	0.16						1.15	1.09	0.87		1.3
J37C9		2.21	1.85	1.93	2.07	2.09	1.61	1.1	1.36	2.32	1.52	1.59	1.34	1.93	1.88	1.72	1.99	1.09	1.99	1.52	2.13	1.63	1.27	1.75	1.52	1.6	1.43	1.59	1.45	0.96	1	0.98	0.91	1.12	1.15	0.84	1.11
F16F4	orf6.6454	1.46	1.04	1.41				0.56	0.99	1.31	0.81	0.79	0.7		1.11	1.07	1.11	0.4	0.46	0.46	0.45	0.74		0.81		0.46	0.46	0.41	0.51	1.05	1.17	1.05	0.92	0.74	0.74	0.72	0.6
F14F5	orf6.8800	0.7	0.95	0.77	0.83	0.48	0.53		1.86	2.31	2.35	1.97	1.8	1.15	1.31	1.16	1.13	2.33	3.37	2.24	2.24	0.75	0.79	0.76	0.83	3.02	2.71	2.34	2.8	1.01	0.99	1.18	1.19	2.97	2.82	2.97	3.19
F56G10	orf6.5441	0.48															0.58	3.17				0.7	0.96	0.79						0.84	0.96	1.17			1.85	1.36	1.51
F16F5	orf6.1029	0.9	0.69														0.96		1.2	1.32										1.1	1.18	1.26	1.21	2.55	2.46		2.77
F56G11	orf6.5899		2.23	2.06	1.21	1.76	1.66			2.17	1.82	1.55	1				1.09	1.87	2.02	1.33	1.44	0.85	1	1.01	1.03	1.57	1.29	1.67	1.57	0.68	0.94	0.71	0.59	1.24	1.06	0.79	0.96
F14F6	orf6.8799	0.81	1.13	0.63	0.62											0.9	0.87	0.91	0.97	0.7	0.86	0.94	0.93	1.18		0.92	1.11	1.27	1.11	0.88	1.15	1.04	1.09	0.78	1.08	0.94	1.01
F54G12	orf6.1450	0.64												0.78	0.86	0.84	0.55		1.64	1.33				1.01	0.87							1.24			0.84	1.77	1.41
F64E4	orf6.5601																1.23			1.72				1.04							1.02		0.72	1			0.53
F14F7	orf6.8802							0.34	0.52		0.52	0.44	0.26				1	1.16	1.19	1.03		0.72	0.8	0.7	0.57	0.88	1.03	0.77	0.61	0.97	1.02	1.12	1.13	0.96	1.11		1.16
F62E5	orf6.1329	0.92	0.97	0.73	0.76	0.94	1.03			1.75	1.53	1.78	1.55	0.86	0.63	0.7	1.03	0.64	1.11	1.26	1.2	1.13			0.85		1.13	1.5	1.28	0.73	0.77	0.57	0.52	0.77	0.78	0.67	0.64
F55G1	orf6.2313														1.67	2.36	2.06	1	0.79	0.78	0.82				1.71	0.51	0.63	0.67	0.64	3.64	3.1	4.05	2.32	0.82	1	1.18	0.87
F64E5	orf6.8161	1.37	0.86	0.7			0.65	0.58	0.56	0.51	0.43	0.49	0.3	0.89	1.04	0.57	0.86	0.53	0.54	0.48	0.32	0.76	0.77	0.8	0.78	0.34	0.36	0.42	0.31	1.2	0.79	1	0.94	0.49	0.47	0.81	0.77
F57G1	orf6.5094	0.29	0.55	0.42	0.6	0.52	0.47	0.38	0.42	0.69	0.57	0.25	0.33	0.8	0.93	0.77	0.65	1.55	1.47	1.05		0.58	0.45	0.5	0.58	1.35	1.05	0.87	0.94	0.64	0.77	1.06	0.82	1.35	1.34	1.4	1.52
F62E6	orf6.4152	0.54	0.95					0.35	0.44	0.66	0.68	0.48	0.29	0.86		0.96	0.81	2.19	1.68			0.87	1.3	0.91	0.72		1.3		0.7	0.83	0.89	1.22	1.06	1.33	1.25	1.83	1.89
F64E6	orf6.750	0.99	0.7	0.59	0.83	1.12	1.07	1.44	1.38	1.08	1.13	1.25	1.2	1	1.27	0.94	0.86	1.02	0.64	0.65	0.7	0.94	1.02	1.32	1.14	0.97	1.06	0.91	0.76	1.44	1.18	1.36	1.29	1.65	1.5	1.47	1.88
F57G2	orf6.4529	0.14	0.24	0.15	0.23	0.35						0.23		0.68	0.55	0.7	0.57	0.51	0.44	0.54	0.47	0.61	0.56	0.53	0.43	0.47	0.53	0.46	0.45	0.64	0.64	0.72	0.67	0.57	0.62	0.57	0.59
F62E7	orf6.4149	0.36	0.31	0.26	0.33	0.32	0.34					0.68		0.69	0.8	0.77	0.78	0.35	0.33	0.3	0.41	0.59	0.54	0.62	0.47	0.34	0.37	0.41	0.35	1.22	0.94	0.79	1.15	0.63	0.56	0.68	0.62
F64E7	orf6.8169	0.87	0.53	0.52	0.52	0.58	0.66	0.78	0.76	0.7	0.72	0.57	0.43	0.52	0.64	0.61	0.5	0.61	0.57	0.55	0.53	0.46	0.38	0.51	0.43	0.47	0.51	0.48	0.46	0.74	0.7	0.63	0.83	0.7	0.75	0.82	0.85
F64E8	orf6.8159	0.47	0.4						0.49					0.6	0.78	0.56	0.55		0.42		0.59				0.5	0.9		0.62		1.33	0.91	0.86	0.72	1.11		1.13	1.22
F62E9	orf6.5235																0.72
J8D5	orf6.8683	2.74		1.57				2.05	1.73	1.63		1.54	1.45				0.95		1.15	1.09										1.88	1.39		1.15	1.45	1.06
J8F1	orf6.3886																	1.02	1.09	1.32
J40H2	orf6.4023	1.69	2	2.08	1.45	1.56			1.92	1.85	1.46	1.47	1.57			1.27	1.55	1.05	1.53	1.33	1.37	1.15	1.15	1.19	1.23	1.75	1.45		1.54	0.95	0.86	0.71	0.74	1.11	1.03	0.79	0.76
J8H9	orf6.6200	1.54	0.98					0.49	0.53	0.96	0.72	0.65	0.66	0.92	0.81	0.67	0.98	0.41	0.45	0.44	0.52	1.24	1.09	1.23	1.18	0.62	0.44	0.68	0.68	1.05	1		0.92	0.62	0.75	0.72	0.72
J40H10	orf6.5406																0.53							1.04
J12B1	orf6.3533										1.02		0.69				0.89
J37E1	orf6.3298																1.21		1.82	1.37				0.78	0.44	1.62				0.85	0.86			1.26	1.19
J12B9	orf6.3613	1.64	0.68	0.8	1.09	1.07	0.87	0.23	0.21		0.25	0.32	0.29	0.95	0.9	1.02	0.81	1.01	0.96	1.08	0.7	0.71	0.75	1	0.78	0.5	0.54	0.65	0.58	1.19	0.81	1.12	1.1	0.79	0.74	0.75	0.77
J37E5		1.59	1.84	2.14		1.75		1.1	1.24	1.45	1.44	1.37	1.32	1.42	1.21	1.24	1.36	0.94	1.46	1.5			0.69	1.1	0.68	1.44		1.45	1.46	1.76	0.96	0.8	0.82	1.02	0.92		0.77
J50B2	orf6.5951	0.21	0.55	0.37					0.35	0.51		0.24				1	0.67	1.19	0.8	1									0.69
J12D1	orf6.3170	2.51	1.72	2.54	1.66	1.87	1.5	1.3	2.06	2.49	1.23	1.09	0.95	0.99	1.31	0.98	1.47	0.95	2.14	1.43	1.66	1.08	0.74	1.12	1.41	1.82	2.71	1.22	3.02	0.78	0.69	0.52	0.53	0.83	1.09	0.5	0.49
J37G5	no orf6			2.38																			0.23		0.27
J50B6	orf6.5323	0.14	0.23		0.12							0.14
J42A1		2.5	2.38	2.28	2.24	2.25	1.92	1.65	2.41	2.1	1.71	1.64	1.46	1.54	1.67	1.46	1.62	0.91	1.92	1.54	1.51	1.39	1.17	1.35	0.89	1.74	1.66	1.65	1.67	1	1.02	0.93	0.94	1.08	1.2	0.87	0.9
J50B10	orf6.3828	0.22	0.29	0.15	0.33	0.3	0.18					0.23					0.6
J42A5		1.71	2.78	2.7	1.96	2.52	1.67	1.56	2.05	1.77	1.49	1.41	1.21	1.27	1.34	1.2	1.61	0.81	1.59	1.45	1.76	1.41	1.06	1.22	1.26	2.12	1.55	2.15	1.56	0.87	0.92	0.7	0.68	0.8	0.93	0.63	0.7
J50D2	orf6.992	0.07		0.08
J50D6	orf6.6128	0.26	0.42									0.18
J42C1		1.99	3.31	3.84	2.51	3.49	1.76	1.77	1.91	1.58	1.99	2	1.64	1.6	1.63	1.6	2.15	0.98	1.64	1.76	1.9	1.44	1.46	1.82	1.57	2.35	2.31	2.08	2.11	0.96	1.09	0.79	0.69	1.17	1.28	0.77	0.86
F16F7	orf6.3943								0.65	0.49		0.48						0.85	0.79	0.76	0.66	0.82	0.72		0.84	0.69		0.83	0.82		1.26				1.05		0.92
J42G1	orf6.6368	2.62	2.23	2.65	2.4	2.76	2.78	1.5	2.06	2.14	1.82	1.64	2.11	1.59	2.1	1.54	2.62	0.93	1.1	1.66		1.66	1.49	1.97	1.25	1	0.76	1.03	0.82	1.22	1.24	1.03	0.98	0.92	1.01		0.78
F14F8	orf6.8798	0.61	0.53	0.71	0.71	0.87	0.89	1.53	1.09	0.84	1.16	0.88	0.89	0.84	0.72	0.85	0.75	0.92	0.69	0.64	0.82	1.09	1.05	0.97	0.9	0.79	0.86	0.95	1.02	1.04	0.96	1.13	1.12	0.72	0.65	0.78	0.86
J42G5	orf6.6874	1.12	0.66			1.3		0.23	0.2	0.29	0.26	0.34	0.29	1.25	1.01	1.03	1.24	0.23	0.26	0.4	0.24	1.28	1.26	1.47	1.18	0.15	0.17	0.16	0.15	1.14	1.03		1.16	0.44	0.41	0.44	0.51
F16F8	orf6.6399											0.72						0.83	0.9	0.71	0.82						0.93	0.85
F14F9	orf6.8801																		0.55	0.85
F16F9	orf6.6397																		0.89
F14F10	orf6.8802							0.33	0.62				0.38			0.97	0.82	1.12	1.13	1.18		0.77	0.81	0.83		0.88	0.84	0.79	0.72	0.83	0.94	0.98	1.06	0.97	0.97	1.22	1.18
F57G3	orf6.4532	0.15	0.13									0.24					0.26	2.97	0.96			0.89	0.48	0.71	0.62
F55G4	orf6.2523																0.41			0.86				0.79
F16F10	orf6.6398	0.59	0.31	0.39	0.47	0.51	0.24					1.98				0.84	0.65	1.78	1.34	1.27		0.76	0.69	0.82	0.87					0.8	0.91	0.87	0.63	1.3	1.43	1.29
F14F11	orf6.7263	0.25										0.14
F55G5	orf6.2344	4.95	4.32	6.51	6.93	10.19	14.05	4.8	5.45	8.13	6.98	11.4	7.82	4.81	10.43	10.52	6.51	2.07	2.8	2.08	2.08	2.57	2.6	4.51	3.09	0.88	1.55	2.88	1.19	13.92	11.18	9.31	7.29	6.48	6.8	5.69	4.71
F57G5	orf6.5694	0.49	0.48	0.33	0.52	0.41	0.56	0.32	0.32	0.37	0.3	0.24	0.28	0.76	0.85	0.78	0.8	0.4	0.48	0.41	0.45	0.7	0.76	0.88	0.84	0.47	0.44	0.48	0.49	0.91	0.89	1.02	0.98	0.5	0.5	0.61	0.55
F14F12	orf6.7262								0.45	0.54		0.48		0.55		0.44	0.57		1	1.34	1.4	0.51	0.71	0.65		0.76	0.87	0.93		0.78	0.87	1.02	0.83			1.25	0.91
F55G6	orf6.6891	0.26
F57G6	orf6.2588	0.86	0.64	0.7	0.48	0.61	0.44	1	1.13	1.09	0.7	0.64	1.48	0.45	0.4	0.51	0.27	1.01	0.97	0.87	0.92	0.41	0.36	0.55	0.29	1.01	0.82	1.09	0.99	0.61	0.6	0.71	0.65	1	0.97	0.75	0.99
F55G7	orf6.4519	0.33						0.39					0.37				0.52		0.86				0.77	0.72	0.5	0.49	0.39	0.4	0.52			0.68	0.86			0.9	1.01
F57G7	orf6.2199	0.19	0.18	0.12	0.19							0.17					0.42		0.96	0.86		0.64		1.01		1.01				0.75	0.64	0.55				0.78
J16B5	orf6.4499	0.9	0.44	0.4	0.47	0.55	0.49	3.33	2.79	2.69	3.96	3.88	3.44	1.2	0.67	0.75	1.08	1.73	1.45	1.54	1.3	1.06	0.79	0.91	1.07	1.75	1.52	1.16	2.15	0.98	1.54	0.86	0.82	1.52	2.15	1.6	1.38
J16D5	orf6.883	1.41	0.9	0.69	0.78	0.99		1.07		0.98	1.04	1.28	1.12	1.11	1	1.21	1.19	1.08	0.95	1.01	0.9	1.05	1.13	1.33	1.4	0.86	0.85	1.01	0.89	1.16	1.24	1.24	1.34	0.64	0.66	0.87	0.73
J16H5	orf6.8347	1.25	0.9	0.73	0.9			0.83	1.06		1.11	0.69	0.73	0.91	0.87	1.05	1.03		1.57	1.51						1.38		1.44		1.02		1.08	1.08	1.59	1.84		1.78
J16H9	orf6.7541							0.26	0.26		0.35	0.3	0.26				0.85		1.15
J50F2	orf6.3764	0.09		0.17	0.22							0.13		0.78	0.55	0.67	0.84	0.68	0.41	0.49	0.65			0.57			0.32		0.37
J20D5	orf6.4617	1.07	0.6	0.82	0.92	0.9	0.76	1.68	1.82	2.89	2.18	1.99	1.78	1.16	0.94	0.83	1.16	1.21	1.34	1.16	1.16	0.83	0.85	1.06	1.09	1.47	1.09	1.27	1.27	0.97	1.26	1.02	0.78	1.46	1.65	1.59	1.31
J20F5	orf6.4214	1.41	0.86	1.03	0.87	0.77		0.6	0.69	0.79	0.74	0.71	0.67	1.2	1.14	1.02	1.23	0.89	0.79	0.9	0.81	1.21	1.27	1.51	1.29	0.73	0.66	0.69	0.86	1.44	1.53	1.55	1.48	0.88	1.01	0.88	0.73
J50F10	orf6.8618	0.15	0.53														0.56							0.91
J20F9	orf6.3328	1.42						0.6	0.66		0.59		0.54				0.8		0.75
J42G9	orf6.5751																1.37														0.89
J4A6	orf6.3942																		1.29
J24D1	orf6.1908	0.86	0.29	0.29	0.38	0.39	0.34	2.42	2.3	2.26	2.92	2.47	3.34	0.74	0.58	0.63	0.94	1.7	1.6	1.82	1.09	0.66	0.7	0.83	0.73	1.48	1.07	1.03	1.49	0.97	1.27	0.99	0.79	1.65	2.1	1.9	1.35
J4A10	orf6.4959																0.82
J4C6	orf6.2994	1.7	2.71	3.18	2.03	2.51	1.88	1.66	3.04	2.58	2.29	1.54	2.18	1.51	1.59	1.6	2.07	1.06	1.72	1.36	1.44	1.38	1.25	1.34	1.66	2.44	2.44	1.94	2.11	0.73	0.77	0.65	0.56	0.85	0.84	0.48	0.51
J1A1	orf6.3074	4.54	1.7	1.49				3.27	2.09	1.69	1.06	1.47	1.27	1.06	0.99	1.05	1.18	0.18	0.38	0.31	0.32	1.08	1.59	1.91	1.18	0.3	0.24	0.23	0.18	1.42	1.37	1.12	1.23	0.3	0.29	0.24	0.28
J4E10	orf6.6894							0.44	0.41	0.33	0.32	0.32	0.34			0.76	0.62	0.33	0.23	0.28	0.22					0.35	0.37	0.46	0.4					0.51	0.48	0.55	0.52
F16F12	orf6.4067		0.49					0.31	0.36	0.47	0.43	0.27	0.26			0.63	0.8	0.58	0.69	0.52	0.56	0.56		1.19		0.41		0.35				1.07				0.82	0.71
J1E5	orf6.2672																	0.32		0.31
F13G1	orf6.3952	0.27	0.32	0.36	0.58	0.35			0.51	0.56		0.48		0.99	1.07		0.79	1.68	1.15			0.46			0.75						1.18			0.75	1.12	0.88
J1E9	orf6.8574	3.11	1.53	1.2				3.13	3.4	2.34	1.67	1.69	1.72	1.93	1.52	2.2	1.8	0.51	0.49	0.57	0.64		2.11	1.46	1.54	0.33	0.34	0.33	0.34		1.42	1.17	1.38	0.41	0.46	0.37	0.41
F13G2	orf6.3954	0.27	0.51				0.34					0.18					0.73	1.13	0.97	0.8	0.63			1.22					0.59	0.76	0.96		0.97	0.46
F15G2	orf6.6391	0.55										0.4					0.61	2.32	1.43	1.41		0.63	0.9	0.83	0.71					0.84	0.79	0.97	0.8		1.15	1.03	1.04
F57G8	orf6.1143	0.19	0.18	0.09	0.16	0.21	0.15					0.19		0.18	0.22	0.24	0.13		0.88			0.35	0.31	0.39	0.21			0.48		0.35	0.28	0.27	0.24	0.3	0.33	0.37	0.37
F13G3	orf6.3954	0.12	0.13		0.12	0.25	0.2		0.27			0.27				0.58		1.48	0.54	0.47	0.47		0.59		0.41	0.54	0.39		0.49		1.06			0.32	0.91	0.56	0.68
F55G9	orf6.7313	0.85								1.62				0.52		0.77	0.47		1.52						0.75											1.95
F15G3	orf6.6385	0.43	0.8	0.73	0.99	0.89	0.75	0.47	0.66	0.8	0.61	0.51	0.42	0.97	1.15	1.06	0.9	1.08	0.97	0.79	0.93	0.64	0.7	0.79		0.87	0.81	0.92	0.76	0.51	0.53	0.56	0.63	0.82	0.75	0.72	1.09
F57G9	orf6.7739	0.31							0.09	0.16	0.15	0.42
F13G4	orf6.3176				0.46				0.37								0.33	0.76	0.44	0.53				0.74		0.54	0.31	0.29	0.34		0.72		0.63	0.43	0.57	0.46	0.48
F55G10	orf6.7311		0.06
F15G4	orf6.6386																0.56	1.08	0.6	0.54			0.51	0.72						0.34	0.57	0.53			0.93		0.98
F57G10	orf6.7738																0.56	1.03	0.56	0.81		1.06	1.24	0.92	0.55	0.75	0.69			1.05	0.9	1.11	0.8	0.83	0.65	0.76	0.76
F13G5	orf6.6364		0.49									0.41	0.49	1.12	1.31		1.18	1.21	1.37	0.86		0.57		0.79	0.89	0.89			0.81	0.65	0.86	0.93	0.99	0.75	1.04	1.1	1.1
F55G11	orf6.6000			0.21
F57G11	orf6.7740	0.5	0.3	0.29	0.21			0.39	0.25	0.18	0.21	0.36	0.15	0.46	0.37	0.64	0.51	1.84	0.93	1.04	0.57	0.97	0.75	1.08	0.69	0.34	0.53	0.55	0.52	1.02	0.79	0.94	1.01	0.65	0.66	0.71	0.73
F46B4	orf6.6845			0.37								0.81					0.59		1.38			0.64	0.64	0.65	0.62	1.96	1.9	2.06		0.58	0.62	0.77	0.78	1.47			1.48
F54H1	orf6.7317																0.48		1.08	0.92										0.73	0.6	0.79
F46B8	orf6.6850	0.24	0.5	0.4	0.6	0.65			0.83	0.98		0.32	0.54	0.59		0.76	0.67		1.29	1.32		0.57	0.53	0.63	0.52	1.66		1.64		0.71	0.73	0.73	0.83	1.4	1.12		1.3
F46B12	orf6.6842	0.08	0.13	0.04								0.07					0.16							0.21
F46D4	orf6.7751	1.23	0.72	0.74	0.93	0.97	1.1	0.97	0.8	0.87	0.87	0.84	0.66	1.06	1.31	1.23	1.27	1.03	1.09	1.21	1.06	1.1	1.38	1.47	1.19	0.82	1.11	1.15	1.01	1.5	1.33	1.51	1.58	1.34	1.04	1.22	1.21
J24D5	orf6.4197		0.58								0.74
J24D9	orf6.2130	1.01	0.49	0.63		0.67	0.5					1.28			0.56	0.78	0.89		0.85	0.89		0.95	1.03	1.31	1.28					1.08
J24F1	orf6.6382							0.53					0.54
J4G2	orf6.8218	1.19	0.92	1.07	1.03			0.91	1	1.05	0.86	0.93	0.86		0.85	0.83	0.81	0.9	0.78	1.08		0.63	0.56	0.78	0.74	0.84	0.77	0.9	0.77	1.07	1.15	1.26	1.38	1.39	1.37	1.8	1.75
J34F5	orf6.2512																																		2.3
J8A10	orf6.7113	0.82	0.68	0.6	0.63	0.86	0.5	0.73	0.89	0.74	0.91	0.75	0.66	0.98	1.02	1.05	0.78	0.96	0.85	0.9	0.74	0.96	1	1.37	1.13	0.91	0.96	1.21	1.03	0.72	0.9	1.09	0.95	1	0.96	1.13	1.25
J1G5	orf6.8789	1.45								1.78	1.22		1.04				1.03	0.78	0.95	0.94											1.03		0.84	0.9	1
J1G9	orf6.5739									1.89							1.01								1.27
J8E10	orf6.4008							0.38	0.57	0.82			0.42																	1.14	1.13	1.43	1.26	1.32	1.54	1.82	1.69
J5E1		1.92	1.74	1.58	1.72	2.45	1.78	1.39	1.57	1.57	1.55	1.84	1.79	0.84	0.89	1.02	0.92	0.44	0.93	0.89	0.72				0.97			0.75	0.54	0.83	0.91	0.76	0.7	0.8	0.78	0.74	0.64
J8G10	orf6.5158	1.09	0.85	1.28	0.83	0.85			1.16	1.57	1.29		0.53											0.89												2.51
F15G5	orf6.7458																0.5
F13G6	orf6.1312	4.35	10.18	14.69	6.97	18.05	11.45	7.14	19.3	23.99	11.19	5.98	16.44	6.11	13.27	7.34	8.5	8.55	12.65	7.39	16.54	6.1	11.61	12.68	11.85	12.04	16.74	19.21	11.48	7.54	9.69	8.33	6.66	11.84	11.07	10.03	9.58
F15G6	orf6.7460	0.7		0.39					0.76	0.78	0.78	0.54		0.76	0.78	0.79	0.61	1.87	1.4	1.38		0.8	0.8	0.83	0.81	1.15				0.71	0.84	0.9	0.9	0.99	0.93	0.98	0.96
F13G7	orf6.7057	0.41	0.77									0.5					0.66		1.07
F15G7	orf6.4707	0.15										0.15					0.39														0.79
F56H1	orf6.1034																								0.59					0.83				0.3	0.47
F13G8	orf6.1312	0.47	0.66	0.52	0.39	0.51	0.24			1.03	1.29	1.42	1.63	0.64	0.61	0.58	0.56	0.88	0.57	0.68	0.6					0.77	0.64	0.49	0.62	1.01	0.97		0.81		0.74
F54H2	orf6.1695		0.77	0.76	0.53												0.65	1.45	1.44	1.03		0.77	0.78	0.82	0.7	1.05				0.9	1.01	1.13	0.96	1.46	1.54	1.19	1.29
F56H2	orf6.7457	0.47	0.23	0.25	0.27	0.34	0.36	0.25	0.19	0.18	0.22	0.31	0.18	0.54	0.61	0.71	0.57	1.69	1.18	1.36	1.13	0.61	0.81	0.95	0.59	0.65	0.75	0.67	0.64	0.68	0.53	0.7	0.58	0.34	0.29	0.39	0.34
F13G9	orf6.7056	0.4				0.76	0.58							1.17			0.81		1.87			0.56	0.67		0.81		1.97			0.73	0.72	0.83	0.88		1.56	1.55
F46D8	orf6.7753	1.02	0.72	0.47	0.67	0.59		1.32	1.32	0.96	1.05	0.78	0.71	0.91	0.95	0.82	1.11	1.28	1	1.24	1.34	0.72	0.83	0.74	0.77	1.24	1.57	1.51	1.51	1.21	1.03	1.27	1.22	1.49	1.35	1.46	1.77
F54H3	orf6.2334																0.68		1.18			0.79	0.61	0.66		1.23				0.93		0.82	0.72		1.43	1.17
F46D12	orf6.8097		0.61	0.63					0.92	1.34		0.44	0.39				0.89		1.52	1.34		0.53	0.65	0.51	0.56	1.13		1.15		0.81	0.83	0.92	0.88		0.97		1.52
F13G10	orf6.1262															0.64	0.45		1.56			1.59		1.87						0.62	0.88	0.97	0.85	1.33	1.63	1.53	1.88
F56H4	orf6.4706	0.28																	0.4					0.27							0.2	0.09
F46H4	orf6.7798	0.26	0.5	0.44	0.55	0.74			1.68	1		0.45		0.74	0.61	0.64	0.65	1.34	1	1.06	1.2	0.64	0.52	0.62	0.73	1.35	1.11	1.34	1.39	0.85	0.73	0.94	0.92	0.94	0.77	0.87	1.11
F46H8	orf6.7281	0.2	0.38	0.29													0.42		0.96	0.79		0.51	0.64	0.57	0.41	1.15				0.67	0.62	0.64	0.6		0.86		0.87
F54H6	orf6.4769	2.85	2.33	0.33				4.45	3.42							0.57	0.56	1.02	0.46	0.54	0.39		1.53	1.64		0.92	1.05		1.62	0.82	0.91	0.83	0.93	0.95	0.79	1.08	1.09
F46H12		0.15																				0.54	0.53		0.41
J43F1	orf6.1179	2.64	1.76	2.09		1.55	1.59		1.49	1.9	1.32	1.73	1.27	1			1.38		1.11			1.14	0.98	1.03	1.01					1.04	1.32			1.51	1.7		1.07
J48B1	orf6.610	0.58	0.34	0.55	0.41	0.33		0.32	0.29	0.46	0.33	0.27	0.28				0.34	0.83	0.49	0.62				0.65		0.39			0.36					0.5	0.64	0.56	0.55
J48B9	orf6.3952																		1.01
J48F5	orf6.6512	0.73	0.62	0.54													0.79	2.65	1.99	1.54		0.66	0.67	0.84	0.77	1.98			1.76	1.18	1.33	1.01	1.3	1.99	1.62	1.52	1.69
J12A6	orf6.3685	3.99	3.31	4.33	3.23	5.7		3.26	4.97	6.2	4.17	3.93	2.58	1.91	3.03	2.49	1.8	2.16	2.25	1.93		1.92	1.86	2.49	2.13	2.63	3.05	4.08	2.43	1.62	1.85	1.79	1.56	2.69	2.64	2.33	2.18
J48H1	orf6.2473	0.38	0.87														0.69	4.53	3.2													2.2			4.37		1.71
J12A10	orf6.6976	1.1	1.44	2.13	1.72	1.58		0.67	1.18	1.44	1.24	1.09	0.72		1.72	1.37	1.25	1.1	1.29	1.03		0.9	1.11	1.05	0.94	1.17	1.47	1.39	1.12	1.02	0.89	0.94	0.98	1.4	1.74	1.24	1.42
J9C1	orf6.5571	1.29	1.44	1.47	1.38	1.46		1.28	1.59	1.45	1.33	1.41	1.68	1	0.87	0.91	1.1	0.88	1.07	0.98	1.15	1.35	1.1	1.45	1.17	1.03	0.8	1.12	0.99	0.95	0.87	0.87	0.87	0.43	0.55	0.55	0.58
J12C6	orf6.5454	2.95	1.63	1.55		3.54		1.52	0.66	0.36	0.44	1.27	1.3
J52B5	orf6.4431							0.23
J9C5		1.78	1.74	2.3	1.95	1.98	1.63	1.49	2.06	1.9	1.71	1.92	1.63	1.17	1.22	0.99	1.33	1.2	1.59	1.38	1.58	1.08	1.16	1.2	1.69	1.65	1.38	1.57	1.61	0.82	1	0.87	0.8	1.16	1.2	1.14	1.05
J12E2	orf6.4601	0.98	1.03	1.15	1.34	1.53		0.6	0.65	0.47	0.57	0.67	0.46	0.9	1.25	1.06	1.05	1.17	1.14	1.34	1.11	0.83	0.98	1.08	0.86	1.09	0.98	1.37	1.02	0.97	0.91	0.98	1.05	0.95	0.86	1.1	0.95
J9C9	orf6.8500	1.3	1.04	1.07	1.01	1.16	1.04	1.95	1.97	1.76	1.68	1.97	2.1	1.18	0.74	0.87	0.96	0.75	0.8	0.94	0.97	1.17	1.19	1.28	1.56	0.86	0.64	0.76	0.89	0.92	1.1	0.91	0.94	0.75	0.85	0.76	0.67
J12E6	orf6.787	0.97	0.76	1.24	1.17			0.63	0.78	0.98	0.9	0.98	0.73			1.05	1.07	0.81	0.68	0.72	0.47		0.97			0.73	0.87		0.61	0.96		1.2		0.88	0.8	0.7	0.8
J9E1	orf6.3068	0.73	0.39	0.38	0.5	0.62	0.66	3.54	3.25	3.98	4.14	3.33	5.28	1.01	0.38	0.45	0.85	1.45	0.91	1.5	1	0.46	0.55	1.2	0.66	0.83	0.54	0.78	0.78	0.77	0.92	0.8	0.61	1.38	1.84	1.67	1.21
J9E5	orf6.3505	1.45	0.75					3.32	2.22	1.75	1.75	2.21	2.86	0.8	0.55	0.72	0.95	1.33	1.44	1.25					1.49						1		1.03	1	0.99	1.21	1.12
J9G1		1.68	1.42	1.09	1.2	1.74	1.74	1.11	1.67	1.06	1	1.25	1.23	0.97	0.64	1	1.06	0.72	0.86	1.01	0.93	1.25	1.21	1.81	0.98	0.99	0.83	0.88	0.94	0.79	0.8	0.79	0.81	0.72	0.81	0.77	0.88
J16A10	orf6.4242																		0.81	0.8
J9G9		1.56	1.65	1.57	1.66	1.88		1.23		1.71	1.39	1.47	1.52	0.94	0.91	1.26	0.97	1.02	1.45	1.32	1.18				0.92			1.21	1.05	0.8	0.91	0.9	0.72	0.84	1.03	0.89	0.88
J16C2	orf6.7803	3.35	3.67	4.73	5.11	5.15	2.25	1.82	2.94	3.91	3.56	1.88	1.84	1.85	1.95	2.28	2.04	1.43	1.95	1.7	1.61	1.49	1.17	1.5	1.38	1.8	1.91	1.69	1.58	1.74	1.5	1.13	1.2	1.5	1.14	1.02	0.87
J13A1		2.08	3.19	3.93	3.42	3.86	3.41	1.95	2.01	2.64	2.35	2.95	2.74	1.45	2.02	2.24	1.16	1.05	1.19	1.15	1.22	2.14	2.4	2.06	2.42	1.71	1.86	1.67	1.63	1.31	1.26	1.09	1.19	0.95	0.8	0.89	0.72
J13A9		0.99	0.63		0.79	0.95		1.09	2.31	1.01	1.11	1.44	1.11	0.76	0.69	0.8	0.6	0.9	0.84	0.78					0.68					0.95	0.86	0.86	0.85		0.65	0.88
F13G11	orf6.8301	0.54	0.82	0.47	0.92		0.53										0.6	3.02	1.45				1.09	1.57	1.47	1.67	1.7	1.63	1.35	0.58	0.98	0.78	0.69	1.18	1.55	1.35	1.4
J13C5		1.36	0.59					1.48		0.78	0.63	0.94	0.81	1	0.92	0.98	0.8	0.55	0.68	0.71	0.7				1.05				0.84	1.03	0.8	1.05	0.86	0.51	0.61	0.76	0.83
F15G11	orf6.4703	0.24
F13G12	orf6.8300	0.31	0.29		0.4	0.61	0.29							0.75		0.65	0.51	2.58	1.42	1.43	1	0.41		0.89	0.59	0.97			0.97	0.99	1.13		0.76	1.1	1.26	1.67	1.49
F15G12	orf6.4240		2.79	2.07	1.95	2.77			3.69	3.93		1.99		1.46	1.88	1.66	1.26	1.63	1.9	1.47	1.69	1.72	1.66	1.75	1.42	2.21	2.51	2.62	1.66	1.79	2.12	1.85	1.82	2.12	1.87	1.76	1.72
F56H6	orf6.1849																													0.58		0.49		0.32	0.42	0.36	0.38
F14G1	orf6.7263	1.26	0.96	0.81	0.93	0.92			1.56	1.36		1.42	1.41	0.78			1.03	0.78	0.9	0.78	0.92									1.71	1.49	1.41	1.29	1.93	1.94	1.82	1.63
F16G1	orf6.5739	0.17		0.17								0.25					0.32
F14G2	orf6.5300	1.62						4.75	2.88	1.89							1.18	0.92	0.92	0.87										1.55	1.36	1.39	1.17	1.37	1.14	1.49	1.36
F54H8	orf6.4895																0.58		0.71	0.68										0.78	0.53	0.66	0.6		0.63		0.61
F16G2	orf6.2411	0.91	0.85	1.24	1.18	1.24	0.96	0.42	0.46	0.75	0.73	0.66	0.71	1.14	1.1	1.08	0.92	0.75	0.97	0.74	0.98	0.51	0.49	0.55	0.48	0.73	0.72	0.67	0.55	1.1	1.14	0.99	0.87	1.83	1.72	1.43	1.41
F14G3	orf6.5298	0.23		0.05
F54H10		0.11	0.1				0.08
F54H11		1.19	0.49		0.58	0.67	0.68	0.61	0.54	0.39	0.42	0.4	0.37	1	0.77	0.83	0.7	1.4	1.03	1.17	0.61	0.86	0.98	1.23	1.03	0.74	0.66	0.66	0.51	1.32	0.96	1.21	1.28	0.73	0.64	0.91	0.97
J52F5	orf6.2812	0.01
J52F9	orf6.2022	1.08	1.01	0.94	0.59	1.29	0.64		0.86	0.8	1.1	0.96	1.15	1.19	0.62	1.18	0.84	3.9	2.32			0.47	0.53	1.31		0.83		0.98	1.19	2.06	1.5	0.89	1.46	1.58	1.5	1.04	1.13
J52H1	orf6.6519				0.55													9.04														1.68	3.25		2.78		1.4
J52H5	orf6.1913				0.23													7.54													2.9	1.14	1.96		2.49
J13C9	orf6.6569	1.38	0.86	0.98		1.28		1.57		1.61	1.6	2.04	1.41	1	1.21	1.17	1.39	0.59	1.09	0.9	1.08				1.12			0.87	1.06	0.92	1.13	0.95	0.89	1.25	1.19	1.31	1.26
J52H9	orf6.4192	0.4																																	3.57
J13E1		1.52	1.42					1.18	1.46	1.34	1.31	1.38	0.99	1.05	0.99	1.21	1.13	0.98	1.3	1.2			1.34		1.27	1.49			1.36	1	0.99	0.9	0.98	1.1	1.13	1.22	1.23
J13E9	orf6.3344		3.55	2.96						1.95	1.37		1.2				1.63		2.66	2.87													0.64
J2B9	orf6.7689									2.43						1.55			2.84																		2.33
J13G1	orf6.6852	2.12	1.7	1.52		1.75	1.54	0.95	1.52	1.6	1.36	1.49	1.12	1.06	1	1	1.29	0.43	0.84	1	0.83		1.02	1.51	1	0.88	0.72	0.89	0.67	0.87	0.96	0.66	0.7	0.85	0.98	0.78	0.71
J17A1	orf6.3655																0.43								0.44
J17A1	orf6.3655	1.8	2.07	2.45	1.77	2.16	2.61	1.3	2.42	1.65	1.55	1.75	1.16	1.19	1.6	1.36	1.33	0.63	1.35	1.18	1.33	1.41	1.23	1.8	1.39	1.83	1.76	1.75	1.55	0.82	0.95	0.66	0.71	0.95	0.85	0.75	0.69
J17A5		2.56	3.77	4.77	3.41	3.27	2.49	2.3	3.32	2.2	2.14	2.38	2.3	1.46	1.81	1.42	2	1.14	1.59	1.57	1.77	1.95	1.92	2.07	1.71	2.21	2.25	2.09	1.91	0.89	1.08	0.82	0.8	0.99	1.03	0.82	0.74
J17A5		1.03	0.63	0.69	0.9	0.99	1.01	1.38	1.8	1.73	1.49	1.81	1.65	1.08	0.86	0.89	1	1.27	1.15	1.08	1.12	1.17	0.85	1.25	1.07	1.16	1.17	1.19	1.23	0.97	0.93	1.01	0.78	0.95	0.85	1.13	0.96
J17C1	orf6.7597	0.98	0.83	1.03	1.08	0.99		1.87		1.82	2.18	2.19	2.37	1.06	0.65	0.85	1.06	1.18	1.3	1.32					1.07		0.88		1.08	0.79	0.81	0.9	0.8	0.77	0.79	0.92	0.81
J17E1		0.75	0.87	0.89	1.02	0.88	0.52	2.35	2.66	2.14	2.62	2.75	2.57	1.23	0.51	1.12	0.85	2.14	1.85	1.88	1.98	1.31	0.95	0.93	1.28	1.53	1.32	1.55	1.87	0.95	0.99	1	0.76	1.46	1.48	1.6	1.16
F55H1	orf6.4553																		3.22					1.77					3.98	2.07	1.97	2.11	1.67	3.68	3.84	3.23	3.23
Op1E4														0.84	1.03	1.03	1.2	1.16	1.04	1.44	1.29	0.77	0.88	0.88	0.65	0.73	0.86	0.85	0.85	0.84	0.78	0.82	0.72	0.2	0.19	0.21	0.17
Op1E8														2.19	3.43	3.07	2.92	1.42	1.17	1.31	1.26	1.62	2.21	1.17	1.42	0.88	1.11	0.61	0.83	3.21	3.8	4.49	2.83	1.21	1.28	1.57	1.18
F55H3	orf6.8379		0.49	0.49	0.55			0.7	0.47	0.45	0.48	0.46	0.35	0.57		0.79	0.72	0.46	0.34	0.37	0.36	0.74	0.77	0.86	0.61	0.52	0.59	0.61	0.47	1.05	0.89	0.86	0.96	0.48	0.49	0.49	0.52
Op1E12	orf6.6537									0.26								1.08	0.94				1.49	1.67	1.34	0.93		1.36		0.94	0.84	0.96	1.08	0.41	0.41	0.56	0.51
F57H3	orf6.3649	0.34	0.19	0.14	0.24							0.36					0.18		0.71			0.73	0.41	0.48	0.38					0.54	0.5	0.35	0.37	0.25	0.32	0.21	0.34
F55H4	orf6.1580	1.22	0.57	0.46	0.72	0.57	1.04	0.93	0.78	0.49	0.84	0.71	0.67	0.52	0.47	0.57	0.78	0.32	0.19	0.3	0.48	0.44	0.37	0.62	0.51	0.23	0.24	0.25	0.3	1.38	0.98	0.98	1.19	1.08	0.8	1.11	1.16
J2D1	orf6.7946	1.8	1.38	1.37	1.16	1.11	0.96	1.43	1.33	1.76	1.5	1.1	1.36	1.19	1.43	1.04	1.08	1.04	1.39	1.15	1.25	1.14	0.9	1.33	1.17	0.84	1.15	1.35	1.39	0.96	1.02	1.08	0.91	0.86	0.85	0.77	0.73
J2D5	orf6.368									2.1									1.38											0.69
J2F1	orf6.5603	1.08	0.84	1.01	0.78	1.16	0.81	1.03	0.8	0.86	1.12	0.96	0.62	1.1	0.78	0.89	1.08	0.88	0.86	0.8	0.97		0.95	1.42	1.14	1.15	1.05	1.31	1.05	0.98		1.01	1.15	1.1		1.15	1.05
J6D1	orf6.4895																		0.68
J17E9																															0.79	1.17	1.06		0.81	1.03	1.11
J17G1	orf6.7255	1.61						1.2			0.76	1.21	0.94	0.89	0.89	1.16	0.7	0.7	0.64	0.74	0.49								0.72		1.02	1.13	1.09	0.44	0.46	0.54	0.52
J6F9	orf6.8309																							1.25
J17G5	orf6.5766	1.94	2.93	3.24	2.45	2.41	3.5	1.96	3.11	2.44	2.27	2.14	2.19	1.32	1.54	1.52	1.28	1.07	1.67	1.52	2.05	1.58	1.02	1.57	1.35	2.51	2.12	1.91	1.91	0.8	0.92	0.66	0.62	0.98	1.06	0.74	0.71
J6H1	orf6.7951		1.87	2.54		2.3			1.43	1.86	1.02		0.94				1.17	0.77	1.05	0.91						1.09				0.79		0.72			1.22		0.88
J21C1	orf6.4781	0.95	1.21	1.26	1.18	1.17	0.62	1.44	1.58	1.48	1.27	1.31	1.4	1.17	0.82	1.21	0.88	1.03	0.98	0.98	0.87	1.09	1.15	1.1	1.22	1.05	0.85	0.97	1.04	0.85	0.92	0.86	0.77	0.72	0.77	0.75	0.67
J21C9	orf6.1933	1.6	1.47	1.55				1.3	1.61	1.54	1.27	1.61	1.34	1.34	1.33	1.17	1.26	0.88	1.32	1.43					0.89				0.91	1.09	0.94	0.96	0.93	1.17	1.06	1.06	0.96
J21G5		1.03	0.78	0.72	0.88	0.83	0.82	2.63	2.57	2.29	2.85	2.62	3.63	1.13	0.8	0.81	1.01	1.7	1.46	1.56	1.58	1.34	1.06	1.18	1.18	1.62	1.18	1.41	1.68	0.94	0.92	0.9	0.78	1.11	1.18	1.25	0.96
J21G9		0.73	0.46	0.39	0.5	0.54	0.49	3.48		1.93	2.71	3.03		0.85	0.43	0.56	0.75	1.02	0.87			1.05	0.92	1.27	0.82					0.82	0.86		0.58	0.69	0.86	1.02
F57H4	orf6.6465	0.07	0.07	0.03			0.13		0.25	0.25		0.11		0.06		0.07	0.03					0.13	0.12	0.24	0.06					0.12	0.11	0.18	0.08	0.07	0.11	0.3	0.12
F55H5	orf6.7634							0.52	0.94	0.84	0.73		0.41				1.01	0.89	0.64	0.69	0.7	0.84	0.86	0.93	0.67	0.96	0.68	0.7	0.56	1.22	1.03	1.28	1.18	0.93	1.19	0.98	1.49
F57H5	orf6.8234											0.13
F57H6	orf6.2129	0.17	0.12	0.13	0.16		0.12					0.16					0.14														0.31	0.39				0.25
F55H7	orf6.5372	0.43	0.43	0.39	0.47	0.7		0.18	0.25	0.2	0.26	0.22	0.21	0.62	0.67	0.68	0.6	0.4	0.4	0.41	0.45	0.41	0.59	0.59	0.48	0.33	0.39	0.26	0.26	0.67	0.8	0.65	0.69	0.31	0.47	0.42	0.3
F57H7	orf6.2127	0.19	0.15									0.2								0.73												0.66
F55H8	orf6.5377	0.74	0.85					0.48	0.56	0.59	0.63	0.46	0.36	0.78	0.74	0.89	0.96	1.33	0.95	0.99	0.94	0.87	0.86	0.67	0.69	0.81	0.84	0.73	0.66	1.19	1.13	1.25	1.17		1.08	1.14	1.18
Op1C4		1.39	1.1	1.67	1.43	1.52	1.63	0.57	0.42	0.48	0.5	0.65	0.64	0.89	1.12	1.26	1.23	0.61	0.51	0.46	0.61	0.7	0.79	0.97	0.65	0.6	0.67	0.92	0.79	1.47	1.24	1.36	1.36	0.76	0.65	0.75	0.72
F57H8	orf6.2010		0.06						0.37			0.5																0.45				1.84
Op1C8										0.34								0.67	0.45	0.43	0.55	0.58	0.68	0.88	0.55	0.37	0.35	0.34	0.45	1.02	1.08	1.22		0.42	0.45	0.48	0.5
Op1C12	orf6.7984																							0.82	0.57
J10B5	orf6.2140															1.14	1.25	2.36	2.09					1.74	1.66	2.81	2.89		3.3	0.92	1.12	1.15	1.08	2.3	2.05	2.05	2.1
J10D1	orf6.7558							0.28		0.33
J10D9	orf6.6614		0.99		0.9					2.1				1.3	0.82	1.12	0.98	1.5	1.21	1.22									1.74	1.03
J10F1	orf6.7977	1.06	0.54	0.59	0.78	0.67	0.72	2.21	1.42	1.86	1.89	2.72	1.89	1.32	1.06	1.05	1.06	0.42	0.39	0.51	0.22	1.38	1.24	2.32	1.11	0.72	0.82	1.22	1.06	1.55	1	1.47	1.4	2	1.63	1.94	2.12
J10F9	orf6.7565							0.43	0.37	0.61	0.51	0.65	0.53					0.81	0.74	0.97						0.59	0.58								0.71
J10H9	orf6.1458	0.73	0.65	0.49	0.71	0.6	0.42	2.43	2.17	1.69		1.94	2.62	0.96	0.7	1	0.87	1.73	1.11	1.4	1.54	0.99	0.84	0.96	0.95				1.49	0.86	0.86	1.33	0.73	1.28	1.13	1.22	1.01
J14B1	orf6.8514	1.1	1.08	1.12	0.95	0.94	0.66	1	1.1	1.41	0.89	0.99	1.07	0.81	1.04	1.12	1.05	0.8	0.94	0.78	0.69	0.92	0.8	1.03	1.05	1.06	0.85	0.76	0.78	0.74	0.96	0.9	1	0.8	1.04	0.69	0.84
J25G9	orf6.8251	1.06						0.75		0.76	0.81		0.73				0.9		0.8	1.04
J29A1	orf6.1682	0.56		2.05		1.17		0.25		1.2	0.79	0.65	0.44				0.94	0.6	1.04	0.62			0.52	0.64	0.72		0.65		0.74	0.87	1.32	1.2	1.1	0.84	0.93	0.88	0.96
J29A5	orf6.6641	1.12	0.81	1.1	0.87	0.97		0.59	0.77	0.81	0.56	0.85	0.64	0.92	0.71	0.81	0.61	0.98	0.88	0.89	0.7	0.43	0.26	0.64	0.23				0.98	1.39	1.25	1.27	1.03	1.59	1.41	1.52	1.28
J29C1	orf6.5833	0.69															0.46					0.28	0.16	0.49	0.13
J29C5	orf6.3276	0.93															0.39					0.17	0.05	0.37	0.15
J29C9	orf6.5241																					0.17	0.08	0.38	0.12
J29E1	orf6.2557																0.68					0.22	0.11	0.41	0.15
J29E9	orf6.4866																0.69					0.13	0.08		0.11										0.2
F46A4	orf6.4408	0.47	0.35	0.25	0.36	0.45		0.51	0.49	0.35		0.31	0.5				0.33					0.63		0.68	0.44						1.24
F46A8	orf6.1649	0.98	2.25	2.68	2.85	2.78	2.03		2.52	3.43	2.39	1.2		1.1	2.04	1.4	1.68	1.75	1.74	1.6	1.87	1.12	1.5	1.58	1.02	0.81	1.11	1.04	0.7	2.37	2.7	2.06	2.16	2.2	2.17	2.17	2.06
F46A12	orf6.1086	0.21	0.16	0.07	0.15	0.17			0.22	0.2	0.14	0.12	0.25	0.59		0.74	0.46	0.68	0.66	0.58	0.6	0.6	0.56	0.59	0.41	0.33	1.03	0.26	0.27	0.76	0.8	0.61	0.65	0.38	0.5	0.52	0.61
J18B5	orf6.8296	0.89	0.51	0.4	0.55	0.64				0.89		1.63		1	0.84	0.89	0.77		0.88	1.43		1		0.95	0.97					1	1.25
J18B5	orf6.8296							0.23	0.27	0.26	0.29	0.26	0.24						1.01	1.03									0.85	0.82		1.18	1.09	0.91	0.96		1.07
J18F9	orf6.757							0.44	0.43	0.64			0.4						1.32
J18H1	orf6.8608	0.83	0.55	0.57	0.59	0.75	0.66	0.46	0.41	0.46	0.47	0.52	0.51	1.12	1.02	1.06	0.91	0.85	0.67	0.99	0.8	1.05	1.03	1.44	1.08	0.8	0.74	1.02	0.88	0.88	0.69	0.75	0.73	0.71	0.63	0.76	0.65
J18H9	orf6.4308	0.79	0.78	0.85	0.86	0.84	0.75	0.95	0.99	0.86	0.8	1	0.96	1.08	1.14	1.17	0.93	1.18	1.11	1.23		0.86	0.79	1	0.95	1.28	1.31	1.19	1.49	0.98	0.93	0.98	1.1	1.09	1.46	1.41	1.19
J22D1	orf6.7557	0.96	0.47		0.58				0.79				0.63				0.86		1.19	1.03				1.14						1.56	1.43	1.82	1.24	1.52	1.53	1.37	1.19
J22F9	orf6.5717																1
J29G1	orf6.6318																						0.27	0.72	0.19
J22H9	orf6.2238	0.78	0.64	0.88	1.19	0.88		0.2	0.39	0.8	0.85	0.51	0.3	1.02	1.04	0.97	1.22	1.49	1.54	1.67	1.95	0.89	0.92	0.89	1.08	1.22	2.05	1.4	2.1	0.8	1.06	1.2	1.24	2.16	1.85	1.94	2.3
J29G5	orf6.6766																					0.17	0.1	0.72	0.13
J26B5	orf6.6707	2.09	1.82	1.75		2.52		3.61	3.5	4.63	4.16	4.08			2.04		1.57		1.88					1.5						1.82					1.74
J31A1	orf6.7503																0.93													1.06	1.02	1.29	1.18		2.14
J26B9	orf6.7843							0.59	0.66	0.68			0.5						0.97	0.88				1.37							1.15	1.17
J31C1	orf6.5586									1.19			0.65												0.65						0.88	1.1	0.97
J31C9		1.12	1.09	0.82	0.87	0.76	0.84	0.57	0.79	0.72	0.7	0.62	0.77	0.84	0.5	0.36	0.72	0.74	0.57	0.62	0.56	1.44	1.01	1.35	1.08	0.95	0.55	0.89	0.83	0.59	0.6	0.71	0.71	0.54	0.52	0.65	0.68
J31E1	orf6.8045										0.72								0.68	0.74												0.8
J31E5	orf6.2025	1.5															0.79		1.4	1.69		0.52	0.28	0.34	0.26
F46C4	orf6.7749	0.14	0.17	0.08	0.11	0.12						0.2					0.28		0.86			0.6	0.55	0.65							0.55		0.47	0.43	0.4
F46C8	orf6.7766	0.5															0.45		0.8												0.89		0.71		0.82
F46C12	orf6.7758	0.21	0.12	0.05	0.07	0.18						0.12				0.33	0.16					0.35	0.48	0.45	0.32					0.46	0.56		0.35		0.36
F46E4	orf6.8104	0.23	0.13	0.11																			0.44												0.26
F46E12	orf6.8078	0.82	0.72	0.51	0.71	0.95	1.07	0.78	0.71	0.72	0.69	0.53	0.71	0.67	0.89	0.78	0.93	1.62	1.6	1.91	1.84	0.61	0.77	0.94	0.59	1.36	1.59	1.45	1.45	0.92	0.89	0.78	1	2.03	1.24	2.27	2.07
F46G4	orf6.7774	0.74	0.69	0.56	0.72	0.85	0.83	0.25	0.3	0.45	0.34	0.41	0.35	0.6	0.41	0.69	0.54	0.68	0.67	0.69	0.61	0.66	0.72	0.76	0.5	0.37	0.39	0.29	0.37	0.84	0.77	0.87	0.9	0.78	0.57	1.02	0.94
F46G8	orf6.7782	0.42						0.29	0.27	0.43	0.26	0.26	0.25			0.6	0.31	0.96	0.53	0.37		0.65	0.69	0.69	0.64	0.36	0.38	0.36	0.36		0.71	0.61	0.65	0.38	0.36	0.53	0.42
F46G12	orf6.7788	1.02	0.81					1.17	0.88	0.75	0.77	1.06	1.03	0.82	0.77	0.8	0.63	0.52	0.45	0.54	0.46	0.89	1.2	1.47	0.96	0.5	0.46	0.57	0.56	1.2	1.19	1.21	1.51	0.86	0.83	1.13	1.17
Op1A4																			0.73						0.67			0.75			1.33				0.96	1.82	1.94
J26H5	orf6.1783				1.29			1.33	1.76	1.65	1.83		1.54	1.03	0.9	1.41	0.84	2.1	1.78	2.11						2.08	1.56		1.48	0.92		1.08			1.48
J28D9	orf6.4899																							0.61
J28F5	orf6.6031	1.49	1.98	2.84	1.74	1.78	1.45	0.98	1.36	1.61	1.38	1.17	1.15	1.52	1.49	1.49	1.48	0.89	1.56	1.39	1.47	1.06	0.57	0.83	0.56	1.55	1.47	1.44	1.96	0.98	1	0.77	0.75	0.92	0.81	0.63	0.67
J28F9	orf6.8963			2.43																		0.39	0.21	0.46	0.19
J28H1	orf6.8606																		0.5				0.17	0.24	0.14	0.53									0.5
J28H9	orf6.3202																						0.18	0.26	0.16
J32D5	orf6.4084																						0.21	0.3	0.19
J36B5	no orf6	0.85	0.38	0.62	0.95	0.75	0.88	0.72	0.86	0.91	0.49	0.46	0.69	0.93	1.32	0.73	0.98	0.76	0.58	0.66	1.08	0.73	0.92	1.1	1.07	0.98	0.54	0.64	0.89	1.57	0.7	1.13	1.11	1.45	1.27	1.31	2.4
Op1A8	orf6.5812																		0.54																0.67	0.72	0.64
J36F5	orf6.4100		0.8	0.83	0.64			0.79		0.93						0.81	1.17	1.16	1.22	1.44		0.86	0.75	1.11	1.26	1.3	1.01		1.45	1.02	0.86	1.15	0.96	1.58	1.57	2.07	2.1
J36H5	no orf6																1.09		0.73	0.81									0.73
J36H9	orf6.6153 DNA																													0.65
J40B1	orf6.8031	0.93	0.82	0.8	0.69	0.99	0.82	1.1	1.3	1.46	1.25	1.25	0.9	1.21	1.32	1.31	0.96	0.94	1.01	0.85	0.89	0.8	0.94	0.9	1.14	1.25	0.97	1.17	1.02	1.01	1.28	1.14	1.05	1.61	1.67	1.2	1.34
J40B5	orf6.1416									0.3									0.81
J40F1	orf6.2129																0.11																			0.08
J40F5	orf6.3608	1.88	1.4	1.4	1.48	2.59		1.56	2.17	2.08	1.81		1.37			1.29	1.24	1.62	1.56	1.21				1.53		1.69	1.67			1	1.14	1.12	1.11	1.55	1.81	1.48	1.13
J44E7	orf6.8350	0.05										0.1
M15E3	orf6.2112																		1.43												0.93
F28H3	orf6.4197	0.1	0.08									0.17					0.17					0.23			0.16
F26H4	orf6.5018	0.11										0.06
F28H4	orf6.7179								0.7	1.05		0.41					0.9	1.73	1.45	0.91		0.39		0.55		0.83	0.84	1.02		0.79	1.13	1.03				1.19	1.12
F28H5	orf6.7185	0.08		0.11																												0.51
F26H6	orf6.5011											0.05
F28H6	orf6.7182	1.91	3.28	2.57	1.66	2.02	1.73	2.45	2.3	2.7	1.44	1.4	1.3	1.31	1.18	1.41	1.47	0.94	2.09	1.46	1.59	2.13	1.21	1.34	1.5	2.15	1.92	1.67	2.57	0.66	0.72	0.52	0.44	0.98	0.95	0.51	0.51
F26H7	orf6.5012	0.22	0.33	0.26								0.24							0.75				0.38	0.49		0.97				0.94	0.86	0.74			1.91
F28H7	orf6.7183	0.78	0.84	1.01	1.42		0.91		1.27			1.09	0.68	0.93	0.62	0.81	0.67	1.85	1.53	1.11	1.03	0.86	0.86	0.8	0.79	1.5	1.21	1.18		1.18	1.11	1.22	1.05	1.44	1.53	1.22	1.33
F29A1	orf6.7181	0.08					0.07
F31A1	orf6.7904												0.85	1.02		0.81	0.94		1.43											0.97	1.68	1.16					1.91
F29A2	orf6.8662	0.19		0.42			0.23					0.32							0.92
F31A2	orf6.5806		0.43	0.5	0.47	0.54		0.28	0.21	0.23	0.19	0.2	0.2				0.69	0.76	0.7	0.71	0.56	1.01	0.99	0.86	0.68	0.56	0.61	0.74	0.45	0.87	0.86	0.92	0.96	0.57	0.58	0.69	0.63
F29A3	orf6.8665	0.07	0.09	0.03													0.08
F31A3	orf6.5800																		0.69
F29A4	orf6.8673	1.25	1.37	0.21	0.27	0.39		2.94	2.57	0.46	0.48	0.35	0.88	0.84	1.03	0.84	0.83	0.57	0.51	0.52	0.63	0.78	1.08	1.38	1.12	2.87	4.8	4.61	4.43	0.75	0.74	1.18	1.52	0.72	0.68	1.28	1.4
F31A4	orf6.5807											0.24					0.74	1.94	1.22	1.06		0.64	0.72					0.87		0.81	1.22			1.25	1.94	1.62	1.82
F29A5	orf6.8667	1.5	1.53	0.99	1.37	1.6		1.68	2.04	1.71	1.38	1	1.44	1.32	1.81	1.38	1.64	1.87	2.19	1.79	2.22	1.74	1.56	1.58	1.45	2.98	2.28	2.09	1.98	1.23	1.32	1.28	1.54	1.02	1.04	0.94	1.17
F31A5	orf6.5801	1.38						0.88	1.44	0.88			0.52	0.81		0.62	0.81	1.23	0.85	1				0.83		1.02				1	0.89	0.92	0.97	1.32	1.25		1.41
F29A6	orf6.8666	0.31	0.71	0.76	0.74	0.88				1.61		0.61	0.66	1.05	1.35	1.02	0.74	2.51	2.17	1.17		0.67	0.81	0.65	0.9	1.72	1.57	1.5	1.33	0.5	0.7	0.82	0.69	1.41	1.64	1.44	1.85
F31A6	orf6.5804																		0.79
F29A7	orf6.8668	0.21	0.27	0.17	0.22	0.19						0.34					0.34					0.57	0.48	0.63	0.55					0.76	0.72	0.67	0.76			1.18	1.33
F31A7	orf6.5805	0.5	0.42	0.18	0.28	0.31						0.59							0.65											1.08	1.11	0.82	0.82
F29A8	orf6.8669	0.31	0.14	0.11		0.11											0.57		0.71	0.5				0.95		1.36				0.77	0.65	0.97	1.04		0.78	1.27	1
F31A9	orf6.3370	0.18
F29A10	orf6.5329	0.11	0.19	0.16								0.14					0.33														0.63	0.53
F31A10	orf6.2386	0.31										0.23					0.66	2.57	1.33	1.35										0.91		0.88
F29A11	orf6.5326	0.54	0.38	0.51	0.74	0.64	0.99	0.23	0.18	0.22	0.28	0.32	0.3	1.05	0.89	0.99	0.79	0.4	0.31	0.31	0.27	0.69	0.78	0.81	0.51	0.27	0.34	0.3	0.2	1.33	0.98	1.21	1.25	0.57	0.47	0.64	0.63
F31A11	orf6.2388	1.21	1.09	0.25	0.3												0.45													0.46	0.54	0.65			1.86
F29A12	orf6.5328	0.32	0.36	0.26	0.38	0.49		0.53	0.63	0.44	0.53	0.35	0.53	0.78	0.76	0.83	0.57	1.15	0.77	0.83	0.94	0.6	0.73	0.76	0.67	0.88	0.93	0.85	0.86	1.06	0.97	0.96	1.03	0.84	0.71	0.88	0.91
F31A12	orf6.3373	0.33	0.39		0.16							0.21	0.33				0.5
F30A1	orf6.3821																0.46
F33A1	orf6.2877							0.11	0.11	0.15	0.13	0.12	0.08	0.74	1.05	0.94	0.72	0.39	0.46	0.39	0.35		0.81	1.13	0.85	0.35	0.37	0.4	0.43	0.93	0.73	0.89	0.92	0.43	0.5	0.49	0.47
F30A2	orf6.3820	0.77	0.67	0.84	0.88	0.66	0.66	0.74	1.07	1.15	0.96	0.67	0.67	0.91	1.27	1.13	0.84	1.75	1.55	1.46	1.68	0.75	0.61	0.82	0.83	1.72	1.71	1.71	1.81	0.99	0.88	1.08	1.13	1.75	1.72	1.97	2.21
F33A2	orf6.6170	0.7	0.7	0.83	0.81	1.05	0.6	0.13	0.14	0.13	0.15	0.11	0.11	0.97	1.14	0.95	0.81	0.37	0.34	0.32	0.24	0.7	0.67	0.61	0.43	0.26	0.26	0.21	0.2	0.95	1.02	1.17	1.24	0.27	0.28	0.33	0.33
F30A3	orf6.1457	0.08
F33A3	orf6.6166																0.33		0.49
F30A4	orf6.6717	0.28															0.49					0.76		0.73	0.52
F33A4	orf6.6165		3.95	2.6	3.33	6.72		2.21	2.39	1.6		1.44	1.3			1.41	1.43		2.15		2.3	1.79	2.53	3.12	2.24	1.84	2.85	3.41	2.61	2.33	1.92	2.07	1.99	1.93	1.6	1.75	1.54
F30A5	orf6.6719	0.38	0.49	0.88	0.91	0.71		0.21	0.44	0.72	0.63	0.32	0.27	0.98	1	0.78	0.93	1.27	1.34	0.86	1.04	0.69	0.85	0.74	0.86	1.07	1.01	0.92	0.9	0.63	0.66	0.86	0.91	1.18	1.17	1.44	1.62
F33A5	orf6.6168	0.42	0.56	0.59	0.66	0.52		0.47	0.65	0.76	0.66	0.5	0.57	0.79	0.74	0.77	0.73	2.03	1.86	1.8		0.69	0.64	0.68	0.56	1.6	1.42	1.42	1.67	0.94	0.88	1.11	1.11	1.53	1.38	1.77	2
F30A6	orf6.6714	0.13	0.15	0.11	0.2												0.26							0.63
F33A6	orf6.6164	0.45	0.41	0.3	0.49	0.6	0.43	0.5	0.43	0.3	0.4	0.25	0.34	0.69	0.64	0.78	0.7	0.59	0.35	0.5	0.43	0.81	0.7	0.84	0.67	0.49	0.48	0.57	0.53	1.12	0.87	1.11	1.28	0.62	0.62	0.76	0.78
F30A7	orf6.6718	0.76	2.14		1.4	1.52	1.5		2.05	1.59	1.72	0.95	1.63	1.18	1.19	1.19	1.28	1.55	1.99	1.57	1.64	0.93	0.79	0.91	1.03	1.8	1.76	1.67	2.15	0.65	0.79	0.45	0.45	0.78	0.79	0.54	0.49
F30A8	orf6.6713	0.15		0.04													0.2														0.47	0.21	0.33		0.49		0.28
F33A8	orf6.5157	0.41																						0.9								1.19
F30A9	no orf6	0.11	0.18	0.07			0.06					0.1					0.13
J2E7	orf6.1172		0.66														0.58		0.74							0.75					1.3
J2G11	orf6.7323	1.25	0.98		0.78	0.92		0.67	0.38	0.33	0.34	0.54	0.44				0.98	0.94	0.62	0.83		1.56		1.73	1.37	0.8	0.75	1.12	0.72	1.37	1.27	1.4	1.29	1.12	1.17	1.36	0.97
J6E11	orf6.4748	0.9	1.11	0.87	0.71	0.69	0.54	1.15	0.84	0.61	0.83	1.29	0.9		0.81	1.13	0.74	0.71	0.77	0.8	0.79	0.76		0.92		1.07	0.6	0.8	1.09	0.83	0.84	0.93	1.1	0.93	1.26	0.86	0.8
J10A3	orf6.6047																		1.4			2.12		1.54	2.16					0.91	1.05	1.22	1.36	0.71	0.77	1	1.05
J10A7	orf6.630	0.76	1		0.8	0.77			1.11	1.54		0.92	0.87	1.1	1.32	1.22	1.04	1.18	1.41	0.81	1.02	0.84	0.97	0.95	1.24	1.27	1.58	1.99	1.43	0.81	0.89	0.99	0.77	1.4	1.3	1.21	1.27
J10A11	orf6.4011			1.08					0.79				0.64					2.73	1.72	2.37		1.08	1.12	1.14	1.4				1.33	1.04	0.96	0.85	1.21	1.01	1.31	1.61
J10C3	orf6.7556	0.52											0.57		1.92	1.49	1.28		2.11	1.38		0.96	1.14	1.12	1.11	2.13	2.42	2.39	1.29	0.77	1.15	1.24	1.08	1.97	2.03	2.32	2.27
J10C11	orf6.8249	1.68	2.06	2.08	3.52	3.08	2.76	0.97	0.91	1.23	1.25	1.38	1.09	2.59	3.75	3.48	2.46	0.97	0.86	0.99	0.99	2.16	2.69	3.26	2.56	0.83	1.07	1.4	0.99	3.27	2.4	2.71	2.61	1.08	1.11	1.31	1.17
F21D4	orf6.2554	0.46	0.31	0.18	0.5	0.46						0.46					0.58		0.45	0.6	0.84	0.46	0.48	0.78	0.47						0.77				1.11
F21D5	orf6.153	0.44	0.46	0.45	0.65	0.64		0.7	0.9	0.88		0.31	0.58	0.8	0.85	0.82	0.64	1.81	1.72	1.63									1.87	0.69	0.66		0.98	1.53	1.71
F33A9	orf6.5156		1.39							1.32	1.05	0.62						0.98	1.11	1.38					0.57	1.3	1.18	1.06	1.26	0.71	0.69	0.64	0.5	0.98	1.3	0.75	0.54
F23D5	orf6.5483									0.42		0.25								0.96
F30A10	orf6.840	0.15	0.12		0.19	0.18			0.53			0.12							0.95			0.4	0.36		0.54					0.7		0.85
F21D6	orf6.2555	0.04
F33A10	orf6.5164	0.36	0.38	0.14	0.3			0.47	0.35	0.29		0.18	0.38				0.48	0.66	0.5	0.64			0.61	0.79	0.56	0.47	0.47	0.52	0.41	0.87	0.85	0.88	0.85	0.46	0.53	0.62	0.6
F30A11	orf6.7748			2.29	0.09		0.01																0.19
F21D7	orf6.1766								1.09	0.86		0.49					0.51		1.09				1.04			0.9				1.03	1.07	0.95	1.01	1.22	1.48		1.41
F33A11	orf6.5163	0.04	0.09	0.04	0.08							0.08					0.14
F23D7	orf6.5482							0.23	0.27				0.41				0.65	1.48	0.68	0.77	0.77					0.55	0.63	0.8	0.56	0.87	1.07	1.08		1.23	1.5		1.3
F30A12	orf6.5100	0.2					0.2
F21D8	orf6.5451	0.13	0.11	0.05	0.1							0.06				0.31			0.59											0.39	0.42		0.33
F33A12	orf6.5160	0.28	0.56						0.47	0.52		0.22					0.44		0.82			0.49	0.73	0.8	0.45	0.84		0.79			0.6	0.68	0.63		0.63	0.69	0.65
F29B1	orf6.5329	0.27
J10G7	orf6.4845	1.93	2	0.43	2.16	2.95	2.66	2.91	2.43	5.13	3.76	4.34	3.1	2.01	3.54	2.57	2.66	1.69	1.73	1.46	1.5	1.75	1.84	1.91	1.96	1.46	2.04	2.47	1.49	5.89	5.27	4.93	4.53	2.83	2.38	2.6	1.76
J14A11	orf6.8352	0.74																						0.8
J14C3	orf6.2209	0.64	0.58		0.46	0.53	0.75	0.94	1.42	1.32	1.31	0.96	0.88	0.75		0.96	1.18					0.48	0.54	0.44	0.58				0.9		1.3	1.16		2.19
J14G11	orf6.4622	0.78	0.51		0.73	0.67	0.78	1.33	1.11	1.17	1.3	1.06	1.07	0.7	0.82	0.94	0.82	1.06	0.94	0.78	0.89	0.83	0.89	0.94	0.98	0.64	0.75	0.96	0.89	1.19	0.95	1.18	0.95	1.16	1.21	1.22	1.2
J18A11	orf6.8012	1.64	2	1.46	1.42	1.47			1.36			1.04	0.91				1.45		0.97	1.14		1.45	1.07	0.89	1.37	0.92	0.93	1.29	1.28	0.97	1.08				1.02	0.77	0.65
J18A11	orf6.8012	0.86	0.8		0.89	0.84	0.82	1.39	1.21	1.22	1.16	1.49	1.07	0.96	1.16	1.24	0.93	0.85	0.74	0.95		0.95	0.84	1	0.83	0.72	0.83	0.82	0.69	1.15	1.22	1.17	1.1	0.9	0.9	0.87	0.84
J18C11	orf6.5108	0.69	0.57	0.7	0.79	0.74	0.83	0.21	0.2		0.26	0.25	0.23	1.2	1.03	1.16	0.7	0.77	0.79	0.79	0.59	0.68	0.82	1.02	0.81	0.45	0.5	0.49	0.52	1.02	0.8	1.03	1.08	0.74	0.78	0.93	0.87
J18E3	orf6.3455	1.06	1.67	0.68	1.34	1.23		1.06	1.15		1.07	1.12	1.12	1.23	1.17	1.3	1	0.45	0.47	0.51	0.56	1.47	1.23	1.26	1.23	0.82	0.84	0.93	0.89	1.22	1.12	1.01	0.98	0.89	0.8	0.71	0.65
J18G3	orf6.7426	1.52		1.06				1.21	1.38	0.7	0.6		0.62			1.01	0.77	1.21	0.81	0.64		1.28		1.22	1.24	0.91	0.75			0.95	1.22		1.32	0.95	0.87	1.09	1.29
F23D8	orf6.1920																					0.43
F21D9	orf6.2457											0.22					0.85	0.69	0.93	0.64								0.92		0.59	0.83	0.81	0.81	0.93	1.18		1.06
F23D9	orf6.3621																0.29
F21D10	orf6.2272	0.27		0.16				0.35	0.33		0.32	0.25				0.67	0.35	0.84	0.65	0.49	0.29					0.44	0.5	0.5	0.41	0.79	0.8	0.77	0.75	0.46	0.52	0.46	0.46
F31B2	orf6.3369																																	2.16	2.35
F29B3	orf6.761	0.34																	1.34				0.68								0.73	0.72
F31B3	orf6.3331	2.78
F29B4	orf6.762	0.16		0.1	0.21	0.2						0.08		0.42		0.63			1.07					0.55												0.29
F21D12	orf6.6748	1.2	1.68	1.47	1.24	1.09	1.13	1.6	2.16	1.72	1.49	0.95	1.09	1.02	1.15	1.03	1.09	0.94	1.32	1.08	1.51	0.99	0.83	0.89	0.92	1.61	2.06	1.2	1.83	0.65	0.77	0.5	0.48	0.84	0.85	0.42	0.51
F31B4	orf6.3051	0.67	0.2	0.43	0.37	0.48	0.46	0.13	0.11	0.12	0.16	0.15	0.19	0.59	0.56	0.69	0.69	0.19	0.21	0.23	0.2	0.56	0.59	0.71	0.53	0.15	0.15	0.16	0.18	1.15	1	1.25	1.27	0.59	0.41	0.48	0.56
F23D12	orf6.3620											0.53					0.68	1.27	1.28	1.23	1.66		0.59	0.62	0.46	1.56	1.5	1.17	1.88	0.9	0.86	0.5	0.35	0.82	0.65	0.36	0.44
F29B5	orf6.1395	1.38				2.91	1.02			3.36		0.88		3	4.24	3.48	4.26	1.46	2.49	2.07	3.35		2.39	2.13		3.25	4		2.47	2.34	2.32	2.4	2.58	3.02		1.82
F22D1	orf6.8040		0.45										0.44					0.88	0.67	1.15			0.81	1.27					0.97	0.84
F29B6	orf6.1395									2.24				3.03	4.24	4.47	4.07	2.7	3.84	2.96	2.97	1.58	2.46	3.53		2.88	3	2.92	2.62	2.34	2.4	2.39	1.96	3.07	3.8	3.05	2.71
F29B7	orf6.1394	1.23	0.81			0.86			1.09	1.23		0.73	0.85	1.2	1.45	1.46	1.52	1.03	1.44	1.16	1.47	1.23	1.19	1.05	0.84	1.04	1.11	1.19	1.09	1.2	1.19	1	0.92	0.84	0.9		0.61
J22E11	orf6.4689																					1.68		1.08	1.84
J26G7	orf6.6100	0.93	1.8	0.36	1.55	1.21		1	1.66	1.48	1.8	1.26	0.81	1.08	1.35	1.12	1	1.19	1.64	1.29	1.84	0.73	0.88	0.79	0.85	1.5	1.8	1.46	1.61	0.77	0.84	0.78	0.82	1.67	1.46	1.43	1.29
J28A3	orf6.7365	0.96	1.21		1.43	0.93		0.93	1.02		1.01		0.67	1.01	1.23	0.99	0.96	1.72	2.21	1.56		0.89	0.69	0.83	0.56	1.37	1.53	1.63		1.44	1.18	1.17	1.15	1.68	1.1	1.74	1.54
J28G11	orf6.6245	0.75	0.56	2.24	0.81	0.72		0.84	0.83			0.7	0.68	0.95		0.91	0.75	1.35	0.8	0.79	0.55	0.57	0.34	0.4	0.18	0.64	0.65	0.61	0.55	0.99	1.06	1.2	1.03	0.83	0.75	1	0.87
J36A3	no orf6																	0.82	0.66	0.53				0.63		1.16		0.64			0.84
J36C11	no orf6	0.69	0.67		0.73	0.5	0.86	0.75	0.89	0.69	1	0.94	0.56	0.91	0.59	0.65	0.73	0.63	0.36	0.55	0.45	0.4	0.56	0.61	0.59	0.39	0.37	0.35	0.36		0.98		1.04	0.63	0.73	0.62	0.63
F22D2	orf6.8030	0.32		0.12														0.69	0.63	0.69
F24D2	orf6.3956									3.16							1.56		2.41	2	2.44			2.09			2.63	3.02	3.02	2.1	1.91	1.48	1.39	2.4	2.25		1.74
F22D3	orf6.8039	0.28	0.61		0.69							0.21					0.73		1.77			0.53	0.56	0.69	0.7					0.57	1.07	1.03			2.08		1.97
F29B8	orf6.8305	1.39	2.29	2.59	1.64	1.92	1.85		3.07	3.08	2.49	1.71	2.28	1.17	1.33	1.4	1.7	0.96	1.47	1.33	1.77	0.99	0.87	1	0.97	1.41	1.72	1.64	1.62	0.71	0.85	0.53	0.53	1.21	1.11	0.58	0.7
F22D4																									0.19						0.3
F64E9	orf6.8256	1.92	3.06	2.94	2	1.87	2.2		2.42	2.26	1.59	1.15	1.71	1.25			1.61		1.62	1.5		1.73	0.91	1.4	1.11		1.04	1.31	1.09	0.75	0.72	0.56	0.5	0.59	0.99	0.47	0.44
F31B8	orf6.2768	0.83	0.28					0.17	0.17	0.17	0.22	0.16	0.2				0.65	0.41	0.36	0.32	0.35	0.53	0.71			0.3	0.28	0.36	0.37		0.8			0.59	0.47	0.52	0.6
F24D4	orf6.2264											1.07						1.18	1.03	0.9	0.98	0.8		0.81		0.5	1.15	0.62		1.04	1.42	1.01			1.37	1.06
F62E10	orf6.2612																0.51															5.52
F29B9	orf6.8308	0.46					0.18					0.18												0.52
F22D5	orf6.2856	0.32	0.38	0.27	0.31				0.28		0.31	0.16					0.63		1.03	1.27			0.59	0.75		1.11			1.06	0.85	0.72				1.77
F64E10	orf6.8727																		0.74			1.09		1.13							1.07
F31B9	orf6.6618	0.75														0.53	0.77
F29B10	orf6.8311	0.6	0.66	0.34	0.51			0.5	0.41	0.38	0.53	0.22	0.35			0.71	0.71	1.09	0.72	0.63	0.6	0.68			0.64	0.61	0.6	0.7	0.94	0.95	1.01	1	0.92	0.76	0.78	0.99	0.87
F22D6	orf6.1508	0.1
F64E11	orf6.8733	1.91	0.86	0.71	0.84	1.42	2.48	0.46	0.38	0.25	0.3	0.57	0.39			0.63	0.83	0.57	0.29	0.4	0.34	0.79	0.99	1.01	0.77	0.34	0.35	0.44	0.43	1.38	1.03	1.24		0.74	0.84	0.77	0.72
F31B10	orf6.6617	1.59	0.67	0.78	0.5			0.59	1		0.71	0.74	0.63	0.6	0.65	0.89	0.89	1.21	1.12	1.26	1.08	0.66			0.99	1.13	1.15	1.14	1.11	1	1.01	1.16	1.1	1.6	2.04	2.06	1.82
F62E12	orf6.5238																																		0.77
F29B11	orf6.8314	0.17	0.35		0.28				0.32			0.11					0.72	1.5	1.32	1.46		0.39	0.44	0.51	0.48	0.98				0.76	0.75	0.67	0.68	1.1	1.18		1.19
F64E12	orf6.7518													0.47		0.82	1.05	0.92	0.74	0.62	0.45	0.79	0.94	0.94	0.76	0.61	0.37				1	1.1	1.23		1.87	1.43	1.12
F31B11	orf6.6615	1.38	0.61	0.65				0.8	0.66	0.47	0.54	0.59	0.55	0.49	0.78	0.88	1	1.83	1.21	1.53	1.33	0.66	0.83	1.16	0.91	0.76	1.3	1.35	1.35	1.09	1.06	1	1.16	0.98	1.18	1.4	1.29
F63E1	orf6.2239	0.52												0.49		0.94	0.62	0.85	1.3	0.83					0.87					0.78	0.66	0.86	0.7		0.77	0.91	1.06
F65E1	orf6.7127	0.88	0.95	0.71	0.87	0.67		0.67	0.98	0.87	0.76	0.64	0.48				0.57					0.71		1						0.9	0.93	0.99	0.84	1.6	1.96	1.9	1.43
F29B12	orf6.8309	0.37	0.96	0.68	0.84	0.84				1.02		0.45		0.52		0.7	0.47		1.26	1.28		0.53	0.55	0.59	0.56	1.61	1.44	1.73	1.99	0.64	0.63	0.53	0.59	0.95	0.88		0.91
F63E2	orf6.7917	1.09	1.21	0.38	0.56	0.66	0.68	0.71	0.74	0.19	0.26	0.24	0.26	0.64	0.7	0.61	0.55	0.38	0.36	0.42	0.36	0.92	1.38	2	2.06	0.97	1.34	2.09	1.55	0.82	0.75	0.67	0.95	0.37	0.31	0.4	0.43
J36E7	orf6.4750																						1.69
J36G3	orf6.5230	0.78	0.58		0.65	0.56	1	0.77	0.87		0.68	0.61	0.54	0.73	0.74	0.83	0.82	0.82	0.51	0.82	0.74	0.81	0.73	0.83	1.15	0.6	0.54	0.59	0.54	1.23	0.83	1.24	1.36	1.33	1	1.34	1.61
J36G7	orf6.4516	0.74	0.69	0.44	0.6	0.56		0.51	0.41		0.33	0.45	0.4			0.76	0.62	0.75	0.41	0.53	0.46			1.08		0.55	0.61	0.61	0.54	0.96	0.73		0.87	0.65	0.52	0.59	0.59
J36G11	no orf6	0.94	0.62		0.58	0.51			0.68			0.94			0.84	0.83	0.88	0.92	0.66	0.84	0.48	0.79		1.04		0.99	0.72	0.53	0.7		0.75		0.88			0.62	0.64
J40A3	orf6.1058			0.67
J40E3	orf6.2799			1.25							0.57
J40E7	orf6.8451															0.81	0.72		0.93	0.88				0.84		1.17	1.13				0.91		0.81			1.15	1.03
J40E11	orf6.4467	1.39	1.17					0.57	0.54		0.41	0.37	0.32	1	1	0.9	0.95	1.11	0.79	0.85		1.12	1.46	1.35	1.41	0.82	0.6			0.95	0.89	0.8	0.84	1.03	0.83	0.99	0.86
J50A3	orf6.2918	0.04		0.32
F31B12	orf6.2769	2.71	2.57	2.58	1.51	2.45	2.56		2.45	2.08	2.13	1.16	2.33	1.09		1.24	1.55	1.15	2.06	2.01	1.93	1	0.99	1.09	1.04	1.85	1.94	2	2.27	0.8	0.75	0.49	0.57	0.88	0.91	0.42	0.56
F24D8	orf6.2263	1.16	0.4	0.51				0.36	0.32	0.39	0.42	0.34	0.29	0.47		0.68	1.3	0.4	0.31	0.33	0.51	0.62	0.69	0.74		0.28	0.41	0.46	0.38	1.3	1.37	1.18	1.41	0.92	0.87	0.82	0.8
F30B1	orf6.5099	0.58	0.55	0.31	0.59	0.57						0.27	0.61				0.52	1.13	0.74	0.65		0.45	0.4	0.56	0.54	0.64	0.47		0.75	0.69	0.86	0.71	0.9	1.13	1.18		1.14
F22D9	orf6.1289	0.04
F65E2	orf6.5191																			0.88															1.72
F24D9	orf6.3102	0.55	0.32	0.22	0.29		0.33					1.58		0.61	0.64	0.74	0.69	2.19	1.38	2.05	1.1	0.68	0.72	1.23	1.04			1.01		0.97	1.18	1.23	1.1	1.87	2.2	1.72	1.35
F63E3	orf6.6121	2.42	3.08		2.16	2	2.9	2.09	3.73	2.95	2.05	1.12	1.61	1.14	1.74	1.66	1.99	1.06	1.95	1.69	1.57	1.18	1.16	1.23	0.9	2.47	2	1.37	1.82	1.03	1.1	0.74	0.84	1.02	0.67	0.92	0.9
F30B2	orf6.6564	0.84	1.05	0.59				0.71	0.65	0.67		0.47	0.55				0.61	1.39	1.23	1.05			0.7	0.95		1.09	1.21		1.07	1.29	1.12	0.97	0.94	1.56	1.55	1.26	1.37
F22D10	orf6.4532	0.34		0.33													0.58		1.32	1.06		0.55	0.57	0.65	0.43					0.78	0.83	0.99	0.8	1.31	1.39		1.54
F65E3	orf6.5198																0.72	0.99	0.88	0.56	0.81	1.47	1.28	1.05	1.1	0.86				0.96	0.98	0.77		1.06	0.97	0.69	0.89
F24D10	orf6.5556	0.29										0.11					0.22
F30B3	orf6.6565	0.27										0.18					0.37														0.61
F22D11																			1.66						0.51										1.43
F65E4	orf6.4609							0.46	0.34	0.33	0.36	0.49	0.33		0.9	0.99	0.89	0.51	0.38	0.33	0.41	0.86	0.96	0.99	0.8	0.26	0.53	0.31		1.05	0.78	1.04	1.07	0.48	0.44	0.54	0.5
F33B3	orf6.5162																					0.91
F63E5	orf6.6067															0.77	0.57
F30B4	orf6.6567	0.31															0.43								0.33							0.81
F63E6	orf6.6912	0.84	0.87							0.92			0.7	0.95	1.11	1.07	0.94	1.06	1.05	1.17	0.93	1.09	1.1	1.4	1.18	1.33	1.62	1.82	1.42	0.8	0.79	0.95	0.9	0.53	0.6	0.66	0.72
F65E6	orf6.5196	0.8	0.74	0.66	0.79	0.84	0.77	0.3	0.32	0.43	0.35	0.41	0.35	0.79	0.73	0.85	0.86	0.61	0.59	0.65	0.54	0.76	0.73	0.87	0.7	0.45	0.44	0.53	0.37	1.15	0.92	1.05	1.18	0.78	0.75	0.91	0.84
F30B5	orf6.6569	1.17	1.15	0.82	0.77	0.73	0.76	0.96	1.25	1.43	1.07	0.97	0.93	1.09	1.05	1.23	1.19	0.97	1.1	0.96	0.92	0.9	1.07	1.25	0.91	1.18	1.24	1.17	1.12	1.09	1.08	0.98	1.08	1.3	1.36	1.2	1.24
F63E7	orf6.6914			3.35												0.51	0.49	0.2	0.15	0.13	0.19					0.18	0.18	0.15	0.21	0.91	0.89	1.17	1.12	0.58	0.69	0.98	0.84
J50A7	orf6.282	0.3	0.31	-0.01	0.34	0.32	0.28	0.37	0.38		0.51	0.27	0.32	0.72	0.56	0.72	0.67	0.83	0.51	0.52	0.47	0.55	0.7	0.9	0.73	0.43	0.33	0.57	0.53				0.99	0.55	0.71	0.66	0.57
J50A11	orf6.5987	0.67	0.39	0.27	0.14	0.3
J50C3	orf6.527	0.14	0.18	0.08		0.14	0.01
J50C7	orf6.1874	0.14				0.29											0.44																				1.81
J50C11	orf6.7051	0.32					0.06															0.2
J50E7	orf6.3802	0.07	0.09
J50E11	orf6.6634	0.04
J50G3	orf6.6392	0.23	0.31		0.29													2.91	2.44																		2.16
J50G7	orf6.449	0.27	0.22		0.23	0.23	0.32		0.27	0.25	0.52	0.24	0.48				0.62	1.43	0.53	0.59	0.67		0.95	0.64		0.56	0.78		0.74				1.75	1.07	1.71	1.67
F24D11	orf6.5557																		0.93
F22D12	orf6.6783											0.17										0.48		0.58
F24D12	orf6.4791								0.32			0.17						0.7	0.46	0.59		0.46	0.18	0.39	0.22			0.47			0.39	0.61					0.47
F21E1	orf6.6750	0.3															0.24			0.51					0.26						0.31
F23E1	orf6.883							0.48	0.4	0.42			0.38					0.56	0.51	0.51						0.47								0.37	0.53		0.54
F21E2	orf6.6749	0.29															0.42
F23E2	orf6.4732	0.93	0.74	0.72	0.46	0.52	0.65	0.15	0.19	0.24	0.23	0.14	0.15	0.83	0.88	0.86	0.63	1.59	1.33	1.14	1.02	0.71	0.81	0.79	0.58	0.63	0.88	0.64	0.56	0.97	0.86	0.87	1.22	0.82	1.12	0.97	1.07
F21E3	orf6.6742	0.08	0.07	0.01								0.06
F65E8	orf6.4864																0.65							0.9
F23E3	orf6.4735																		1.26	1.25												0.89			1.41
F63E9	orf6.6827									0.75				0.86	1.64	1.67	1.14	0.34	0.41	0.36	0.23				1.29	0.27	0.61	0.8	0.58	1.79	1.23	1.54	0.97	0.58	0.49	0.54	0.41
F21E4	orf6.3627	0.18	0.15	0.14								0.1					0.31					0.27											0.35
F65E9	orf6.4874			0.21													0.38
F63E10	orf6.6826	0.95	1.77	1.54					1.91	1.36	1.51	1.06	1.2	0.98	0.97	0.94	0.94	0.91	1.39	1.17	1.25	1.21	0.98	1.22	0.97	1.53	1.62	1.8	1.73	0.76	0.86	0.57	0.8	0.81	0.71	0.66	0.53
F65E10	orf6.4870	0.33															0.71		1.12	1.08		0.96		0.83		0.93					0.85				1.2	1.12
F65E11	orf6.4867	0.79	0.56	0.8	0.75	0.85	0.73	1.1	1.22	1.86	1.38	0.68	0.75	0.88	0.75	0.6	0.65	1.63	1.45	1.27	1.32	0.69	0.55	0.6	0.63	1.42	1.12	1.32	0.89	1.07	1.27	1.03	1.4	2.13	2.05	2.04	2.26
F63E12	orf6.6834	0.96	1.69	1.74	1.77	1.69	1.62	1.12	2.04	1.9	1.6	1.96	1.2	0.93	1.23	0.83	1.42	1.23	1.11	1.39	1.26	0.67	0.76	0.74	0.56	0.77	1.05	0.73	0.6	0.85	0.91	0.8	0.89	1.3	1.19	1.27	1.3
J50G11	orf6.3481	0.16	0.19	0.22	0.15		0.15												0.82
J3B4	orf6.1852	1.63	1.18	2.01				0.64	0.94	1.4	1.01	0.76	0.69	1.07	1.06	0.92	1.01	1.17	1.27	1.29	1.32	1.06	0.91	1.11		1.2	1.11	1.14	0.94	1	1.06	1.05	1.12	1.17	1.08	0.92	0.97
J3B8	orf6.3112							0.5	0.73
J3D4	orf6.1615	0.83						0.33	0.24	0.31	0.31	0.32	0.28	0.36	0.36	0.36	0.73	0.43	0.29	0.3	0.33	0.75	0.86			0.37	0.38	0.34	0.5					0.68	0.54		0.65
J3D12	orf6.1035	8.22						7.1	4.34	4.6	4.1	10.36	7.11
J7B4	orf6.7624	1.12	0.82	1.18				1.3	0.97	1.29	1.25	1.33	0.61	1.04	0.92	0.81	0.98	1.09	0.85	0.9	0.94					0.61	0.56	0.65			1.37			0.93	0.78		0.78
F23E4	orf6.4736		0.77	0.7	0.62	0.54				2.26			0.65	0.79	1.26	0.99	0.91	4.1	1.11	1.13			0.75	1.05	0.67		1.23	0.83	0.66		1.03	0.83	1	0.85	0.87	0.89	0.89
F23E5	orf6.4731	0.76						0.19	0.18	0.16	0.16	0.15	0.14				0.62	0.27	0.28	0.41						0.29			0.27	0.68	0.79	0.73	0.83	0.42	0.44		0.58
F21E6	orf6.3841											0.05
F23E6	orf6.3584								0.12			0.09						3.93	1.27							0.64				0.83		1.05			1.28
F21E7	orf6.6933	0.02	0.03	0.02	0.02	0.03	0.05					0.06					0.06					0.32	0.3	0.45
F65E12	orf6.4873	0.91	0.65	0.5	0.66	0.56	1.07	0.98	0.98	0.63	0.93	0.59	0.83	0.34	0.41	0.52	0.67	0.48	0.35	0.34	0.36	0.4	0.54	0.62	0.49	0.3	0.25	0.29	0.42	1.26	0.98	0.97	1.35	1.06	0.99	1.07	1.29
F23E7	orf6.3587	0.4	0.4	0.25		0.34			0.63			0.25		0.86	1.19	1.03	0.95	2.5	1.74	1.75		0.78	0.86	1.34	1.27	1.56		2.26		0.91	0.98	0.88	1.3	1.71	1.49	1.73	1.82
F62F1	orf6.3822	0.46	0.46	0.3													0.56		1.46					0.82	0.4					0.99	0.74	0.87
F21E8	orf6.6931	0.19	0.29	0.26	0.31	0.26						0.28		0.57	0.75	0.73	0.44		1.49			0.69	0.69	0.7	0.5	1.36	1.2			0.75	0.75	0.81	0.83	0.92	0.88	0.87	1.18
F23E8	orf6.3586	0.16			0.73	0.35	0.42	0.26	0.42	0.68			0.28			1.2	0.81		0.82	0.78		0.48			0.8			0.52			1.59	0.67				1.25	0.44
F64F2	orf6.4291																0.82	0.87	0.98	0.63			0.97		0.81					0.88	0.95	0.75	1	1.26	1.1
F21E9	orf6.6932	0.61	0.8	0.66	0.85	0.58				1.14	1.28	0.9	0.89	1.03	0.81	0.53	0.75	2.06	1.94	1.42		0.64	0.66	0.69	0.82					0.8	0.78	0.87	0.77	1.36	1.26	1.19	1.3
F62F3	orf6.6720		0.49		0.51	0.49		0.29	0.37	0.42	0.41	0.29	0.33	0.72	0.92	0.83	0.7	0.66	0.55	0.58	0.45	0.65	0.62	0.63	0.54	0.47	0.56	0.45	0.33	0.81	0.82	0.86	0.83	0.6	0.67	0.6	0.67
F64F3	orf6.4290																			0.75
F62F4	orf6.6711																															0.64	0.7		0.68		0.63
F64F4	orf6.3861							0.43	0.48	0.58	0.54	0.62	0.29			0.87	1.14	1.58	1.6	1.7		0.59	0.7	0.64	0.55	1.25	1.3	1.21		1.15	1.02	1.25	1.18	1.74		1.83	1.63
F62F5	orf6.6716	0.62	0.49					0.56	0.55	0.6		0.48	0.4			0.83	0.86	1.49	1.59	1.43			0.73	1	0.73	1.6	1.28		1.52	0.77	0.83	0.83	0.85	1.26	1.17	1.28	1.46
J16C10	orf6.7111	1.38	1.1	1.43	1.19	1.56	1.05	1.28	1.61	1.85	1.69	1.48	1.21	1.25	1.29	1.44	1.12	1.6	1.61	1.44	1.32	0.94	1.17	1.15	1.26	1.98	2.08	1.79	1.78	1.3	1.16	1.31	1.25	2.23	1.91	2.34	1.98
J16E2	orf6.6801		1.52					0.41	0.63	0.67	0.66	0.44	0.35	1.06	1.41	1.19	1.01	1.17	1.25	1.05		1.02	1.03	1.15	1.17	1.36	1.27	1.49	1.33	0.67	0.82	0.84	0.88	0.76	0.86	0.8	0.86
J16G2	orf6.4343		0.79					0.69	0.49	0.53	0.52	0.49	0.5	1.2	1.07	0.95	0.83	0.97	0.68	0.7	0.54			0.99		0.57	0.55	0.54	0.49	1.23	1.01	1.23	1.18	0.72	0.57	0.69	0.79
J7B8	orf6.1709	0.71	0.51	0.79	0.6	0.63	0.5	1.23	1.4	1.82	1.3	1.29	0.95	0.87	0.77	0.78	0.82	1.56	1.38	1.28		0.8	0.89	0.8	0.86	1.04		0.86		0.98	0.92	0.99	0.9	1.54	1.76	1.48	1.33
J16G10																	3.25					1.71	3.48
J7B12	orf6.7784	3.25	1.65	1.91	1.64	2.67		2.69	2.19	1.69	1.97	2.29	1.67	1.2	1.54	1.28	1.45	1.36	1.6	1.45	1.49	1.31	1.59	1.89	1.7	1.18	1.32	1.76	1.58	1.57	1.62	1.27	1.48	1.72	1.54	1.16	1.26
J20E10	orf6.360	1.29	0.75	0.75	0.93	1.18		0.99	0.57	0.62	0.68	0.88	0.87	0.95	0.8	0.96	0.85	0.68	0.55	0.81	0.64	1.09	0.78	1.11	0.99	0.44	0.52	0.59	0.45	1.15	0.91	1.12	1.14	0.67	0.79	1	0.76
J20G2	orf6.8505	1.14	1.43	1.41	1.24	1.4	1.02	1.27	1.27	1.75	1.44	1.83	1.38	1.26	1.16	1.32	1.11	1.15	1.08	1.09	0.98	1.18	1.09	1.19	1.19	1.24	0.96	1.12	1.07	0.97	1.02	1.03	0.79	1.14	1.13	1.28	0.93
J7D12	orf6.1329	0.67	0.48	0.55	0.54	0.84				1.61									1.14
J7F4	orf6.5211	0.79	0.58	0.5	0.75	0.77	0.59	1.03	1.25	1.04	1.32	1.19	0.93	0.9	0.82	0.85	0.77	0.37	0.37	0.47	0.46	0.96	0.83	0.89	1.05	0.41	0.51	0.44	0.5	0.82	0.95	0.92	0.85	0.59	0.53	0.56	0.45
J7F8	orf6.8005	0.61	0.39	0.41	0.4	0.6	0.39	2.81	2.1	2.68	2.48	1.91	1.81	0.96	0.72	0.75	0.88	1.39	1.04	1.02	1.07	0.73	0.74	0.72	0.92	0.87	0.82	0.91	1.2	0.81	0.9	0.89	0.68	1.11	1.02	1.17	0.99
J24E2	orf6.3478	1.85							0.88	0.86	0.8		1				1	1.07	0.86	1.02				1.2		0.97			0.99	1.1	1.02	1.19	1.07		0.7	1.16	1.09
J7H8	orf6.8346	0.92	0.37						0.88										0.66
J7H12	orf6.6188	0.76	0.39	0.55	0.5	0.65	0.43	1.63	1.52	1.47	1.01	1.15	1.2	0.66	0.64	0.76	0.84	1.07	0.92	0.76	0.74	0.75	0.63	0.95	1.03	0.74	0.8	0.9	0.92	0.85	0.95	0.91	0.78	0.92	1.08	0.93	0.76
J11B4	orf6.1659	1.43	0.68	1.01	0.67	0.96	0.9	0.54	0.49	0.46	0.47	0.59	0.49	0.79	0.69	0.73	0.96	0.66	0.56	0.71	0.55	0.85	0.78	0.85	0.94	0.56	0.63	0.51	0.54	1.09	1.13	1.09	1.03	0.61	0.55	0.72	0.6
F23E9	orf6.7729	2.8	2.16							1.1														1.42						1.15	1.5			3.27	5.11
F21E10	orf6.3851	1.09	0.5	0.44	0.5	0.84	1.33	0.56	0.8	0.6	0.56	0.45	0.36	0.44	0.78	0.67	0.94	0.46	0.32	0.51	0.34	0.87	0.79	1.06	1.1	0.69	0.58	0.41	0.65	1.03	0.97	1.02	1.2	1.18	0.94	1.15	1.15
F23E10	orf6.6553			2.91	5.23	2.83	4.44		3.46	4.5	4.19	1.78				3.4	5.01	8.58	5.54	4.72	6.18	2.98	5.6	5		5.75	5.08	5.76	4.06	3.06	4.59	3.91	3.58	3.85	4.08	3.96	3.73
F21E11	orf6.7408	0.11	0.16	0.1	0.09	0.17	0.08					0.17					0.47		0.88			0.62
F23E11	orf6.6554	0.28	0.46	0.37					0.26			0.17	0.19						1.61			0.5	0.44	0.5		1.2			0.68	0.67	0.84	1.07	1.08	1.29	1.53	1.75	1.74
F21E12	orf6.7404		0.05
F64F5	orf6.1380	2.15		1.44	1.04	1.58	1.41	1.43	2.13	1.68	1.36	1.16	1.32	1.06	1.15	1.01	1.69	0.68	1.72	1.05	1.34	1.07	0.96	1.07	1.05	1.96	1.79	1.49	1.99	0.69	0.84	0.54	0.57	0.98	0.96	0.6	0.62
F62F6	orf6.7161	0.41	0.27	0.17	0.23	0.24	0.32	1.47	1.87	2.02	2.4	1.47	1.92	0.65	0.55	0.62	0.71	1.6	1	1.26	0.95	0.89	0.77	0.74	0.65	0.86	0.77	0.62	1.17	0.84	0.85	0.95	0.65	1.15	1.31	1.2	1.05
F22E1	orf6.6785	0.83	0.67	0.47	0.59	0.7	0.8	0.71		0.98		0.53	0.69	1.1	0.87	0.81	0.83	2.52	2.7	2.18	2.21	0.7	0.66	0.87	0.68	1.74	1.6	1.87	1.65	1.2	0.92	1.16	1.12	1.84	1.4	1.85	2.02
F62F7	orf6.7742											0.34	0.27				0.67	2.77	2.41			0.85	0.84	0.97	0.95	1.13			1.21	1.18	1.26	1.2	1.37	2.22	2.32	2.2	2.54
F24E1	orf6.5558	0.23	0.24						0.47	0.47		0.13					0.41		0.62	0.76			0.42	0.55	0.45		0.5				0.5		0.62	0.56	0.67	0.64	0.62
F64F7	orf6.3859																			0.84											1.33
F22E2	orf6.6782	0.22		0.16													0.52		1.23											0.78	0.66	0.75	0.57		0.86
F62F8	orf6.7747	1.42	2.5	1.93	1.46	1.73	2.1	1.06	1.24	1.25	1.28	1.18	1.03	1.28	1.49	1.25	1.5	0.71	1.37	1.11	1.65	1.19	1.05	0.96	1.18	1.2	1.54	1.51	1.53	0.92	0.96	0.69	0.72	0.77	0.92	0.72	0.69
F64F8	orf6.1383																		1.31											1.33			1.3				1.79
F64F9	orf6.8369				0.69					0.65		0.68				0.82	0.76		1.4	1.19										1.14	0.79	0.64	0.72	1.31	1.21
J24G10	orf6.6148	1.03	0.74	0.57	0.66			0.86	0.86	0.77	1.01	1	0.95	0.69	0.78	0.72	0.73	0.8	0.65	0.69	0.55	0.79	0.89	1.02		0.6	0.61	0.58	0.56	0.86	0.84	0.98	0.79	0.53	0.54	0.6	0.51
J34E2	orf6.5345	0.98	0.86	1.27	1.04	1.11	0.85	1.13	1.41	1.38	1.28	1.39	1.11	1.04	0.97	1.05	1.02	1.09	1.12	1	0.97	0.89	0.65	0.88	0.74	1.3	1.4	1.33	1.13	1.53	1.11	1.35	1.6	1.67	1.4	1.86	1.86
J34E10	orf6.6238																		1.3				0.7	0.9						1.35	1.09		1.19	1.42	1.31	1.48
J43A2	orf6.7742		1.66	1.69	1.17	1.07		0.66	1.1	1.03	0.63	0.3	0.26	1.15	1.69	1.29	1.35	3.84	3.97	3.59	4.32	1.23	1.16	1.37	1.33	2.51	2.55	2.83	2.03	1.27	1.29	1.49	1.57	3.23	2.76	2.66	3.18
J11B12	orf6.5584	0.64	0.25	0.34	0.34	0.34	0.28	3.49	2.59	2.74	3.43	2.28	3.65	0.63	0.34	0.47	0.68	0.84	0.73	1.03	1.03	0.59	0.5	0.62	0.77	0.68	0.63	0.66	0.87	0.68	0.81	0.73	0.59	1.07	1.37	1.28	0.92
J43A10	orf6.5264								0.56	0.58			0.71					0.68	0.59	0.58						0.88	0.76		0.84	1.17				0.97	0.88
J11D4	orf6.6126	0.86	0.39	0.37					1.85			1.77				0.67	0.82		1.34				0.83							0.75	0.92				1.67	1.57
J43C2	orf6.4205							0.31	0.47	0.41	0.35	0.38	0.28		1.25	1.14	1.07	1.05	1.22	1.22	0.99	0.9	0.86	0.96	1.08	1.13	1.14	1.2	0.91	1.01	0.98	1.12	1.14	0.82	0.73	0.91	0.91
J11D8	orf6.3411	0.84	0.49	0.67	0.54			0.82	0.9	0.91	0.9	0.66	0.49	0.63	0.68	0.87	0.97	1.38	1.21	1.65		0.71	0.94	0.88	0.91	1.26	1.78	1.64	2.36	1.49	1.12	1.2	1.24	1.78	1.9	2.31	2.6
J43G6	orf6.1752	2	1.8	1.59	1.5	2.01			3.11	3.17	2.22	2.27	1.88				0.67		2.55				1.21	1.55	1.42	3.83		5.46	3.41	1.22	1.07	1.19	1.25	2.96	2.4	2.66	3.52
J11D12	orf6.4087	1.14						0.75	0.89	0.87	0.81		0.7
J48A2	orf6.7937							0.13	0.18	0.3	0.23	0.17	0.14				0.72	0.99	0.88	0.71			0.69	0.74		0.59	0.52	0.41	0.3	0.82	0.86			0.57			0.66
J11F4	orf6.4037														0.96	0.81	1.17	0.81	0.91	1
J48A6	orf6.2723	6.24		7.05		7.11				6.91	5.51	5.51					3.24													4.28							2.49
J11F8	orf6.9011		0.54												0.89	0.81	0.95	1.38	1.28	1.23						1.39	1.46	1.34			0.95	1.2	1.12	1.29	1.41		1.36
J11F12	orf6.4330	0.55	0.6	0.66	0.64	0.93				1.71				0.98	0.95	0.81	1	1.42	1.51	1.4		0.76	0.83	0.93		1.7	1.54	1.72	1.91	0.79	1.1	0.95	0.89	1.58	1.62	1.61	1.61
J11H12	orf6.4280	0.77	0.51	0.5	0.57	0.83	0.49	1.56	1.37	1.41	1.49	1.67	1.22	0.73	0.74	0.72	1	0.58	0.54	0.67	0.64	0.7	0.69	0.79	0.87	0.57	0.6	0.59	0.72	0.88	1.07	1.06	0.96	0.92	0.91	0.97	0.87
F24E2	orf6.3397											0.16					0.59			0.59				0.5	0.23						0.56
F22E3	orf6.4213	0.09																	0.6					0.65		0.37
F24E3	orf6.4242	0.06	0.05	0.08	0							0.07							0.68
F22E4	orf6.4270																0.42		0.99
F24E4	orf6.874	0.25	0.3	0.21				0.36	0.31	0.34	0.21	0.15	0.34			0.78	0.52	0.81	0.58	0.71	0.58	0.42	0.54	0.73	0.52	0.47	0.45	0.46	0.52			0.9	0.84	0.41	0.5	0.54	0.47
F22E5	orf6.1653	1.11	0.63	0.56		0.68		0.58	0.58	0.69	0.59	0.5	0.59	0.6			0.51		1.14	1.28						0.37	0.42	0.52	0.54	0.85	0.76	0.79	0.88	0.43	0.47	0.58	0.65
F24E5	orf6.4244	0.36	0.47			0.37	0.31					0.43			0.52	0.61	0.56		1.44	1.38		0.45	0.43	0.56	0.5	1.59				0.59	0.67	0.7	0.66		1.72	1.41	1.28
F64F11	orf6.4194								0.61	0.82							0.74	1.97	0.76	0.61						0.44					1.02	1.44			1.21
F24E6	orf6.4245	0.9	0.64	0.73	0.77	0.81	1.16	0.46	0.41	0.4	0.45	0.22	0.51	0.94	0.7	0.86	0.77	1.12	0.66	0.88	0.85	0.63	0.82	0.87	0.53	1.12	0.89	0.78	0.81	0.96	1.01	0.96	0.87	0.57	0.74	0.73	0.72
F22E7	orf6.1618	1.24		0.21															0.5	0.99						0.84				1.19	0.86	0.94	1.04	0.61	0.97	1.13	0.93
F63F1	orf6.5938													0.24			0.26		0.71	0.5		0.53		0.73	0.38					0.49	0.44		0.42
F63F2	orf6.1506	0.59	0.98		0.89	0.74				1.4		0.76		0.61		0.6	0.92	0.54	0.66	0.54	0.69		0.66	0.71		0.59	0.58	0.7	0.57	0.75	1.14	0.88	0.6		1.26	0.59	0.63
F65F2	orf6.5614																0.63	0.87	0.62	0.59	0.53		0.62	0.56		0.32	0.3	0.24	0.35	0.63	0.79	0.8	0.67	0.14	0.17	0.17	0.14
F63F3	orf6.780																		0.91	0.78
J48E6	orf6.3451	0.21															0.51	3.03	1.05				0.72	0.79		1.62					0.95
J48G10	orf6.2254	0.14		0.06
J52A2	orf6.2352	0.36					0.74												1.29					1.55								0.92			2.09
J52A6	orf6.2400	0.25		0.51																															2.82
J52A10	orf6.6457	1.09	1.5	2.29		2.56			0.85	1.59	1.71	1.86	1.64	1.37	2.07	1.49	1.65	1.55	1.14	1.2	1.27	1.47	1.48	1.46	0.91	0.75	0.87	1.16	1.32	0.93	0.93	0.91	1.02	0.93	0.85	0.64	0.74
J15F4	orf6.3638							0.38	0.37	0.32	0.3		0.26					0.43	0.33		0.35							0.43
J52C2	orf6.2152	0.28	0.67	0.48	0.58							0.27						3.05	2.38	1.75		1.38	0.72	1.07	1.24	2.55	1.53	1.95	2.28		1.11					0.96	0.87
J15F8	orf6.2185	1.31	0.5					0.69	0.52	0.47	0.44	0.56	0.46	0.55	0.61	0.57	0.59	0.29	0.27		0.25		0.93			0.29	0.32	0.25	0.32		1.04			0.49	0.5	0.55	0.53
J15H4	orf6.6013	1.48	0.56	0.94	0.65			1.81	1.9	1.7	1.33	1.15	0.9	0.84	0.72	0.71	0.75	0.99	0.84	0.9	0.95	1.01	1.12					1.4			1			1.44	1.62		1.31
J52C10	orf6.1209	0.07		0.08								0.06
J52E2	orf6.3788	0.26	0.24															3.78	1.58						0.74	2.34	2.3			0.99	0.89	1.09	0.92		3.72	1.94	2.74
J52E6	orf6.8199	0.29																														1.27				1.74
J19B12	orf6.8715	0.82	0.71	0.65	0.82	1.35	0.56	1.24	1.37	1.46	1.41	1.32	1.14	1.24	0.97	1.11	1.06	1.23	0.92	1.05	0.98	1.15	0.97	1.02	0.95	1.25	1.09	1	1.17	1.04	1.01	1.01	1.03	1.04	1.05	1.11	1.09
J19D8	orf6.6774	1.12	1.11	1.07	1.31	1.4	0.55	0.9	1.12	1.25	0.99	0.82	0.54	1.16	1.28	1.2	1	1.27	1.53	1.19	1.13	1.25	1.05	0.89	1.01	1.16	1.56	1.42	1.12	1.16	1.32	1.11	1.29	1.9	1.62	1.67	1.85
J19F12	orf6.9103	1.09	0.67	0.67	1.12	1.51	0.58	1.87	1.5	1.88	2.16	2.17	1.9	1.33	1.09	1.16	1.31	1.2	1.34	1.57	1.62	1.67	1.44	1.51	1.44	1.85	2.35	1.98	2.03	1.21	1.14	1.02	0.97	1.15	0.92	0.97	0.81
J19H12	orf6.8817	1.75	0.84	0.3	0.5	0.91	0.58	1.56	1.2	0.35	0.45	0.61	0.69	0.89	0.72	0.85	0.72	0.76	0.68	0.64	0.35	1.66	1.68	2.21	2.05	0.98	1.23	1.33	1.46	0.91	0.91	0.94	0.92	0.81	0.95	0.91	0.89
F24E7	orf6.4243	0.19	0.29	0.38	0.52	0.36			0.4			0.17		0.63	0.85	0.73	0.82	1.05	0.81	0.8	0.79	0.57	0.57	0.66	0.84	1	0.58	0.8	0.65	0.55	1.11	1.02	0.97	0.69	1.1	0.84	0.68
F22E8	orf6.1619																							0.16	0.07
F57H9	orf6.2130	0.13	0.19	0.05								0.15
F24E8	orf6.5485	0.38	0.79	0.62					0.73	0.98	0.72	0.51		0.63		0.67	0.66		0.93	0.94	0.88	0.71		0.84	0.56	0.63	0.63	0.58		0.69	0.96		0.8		0.92	0.74	0.77
F22E9	orf6.1620			0.16
F57H10		0.24	0.22	0.19	0.24			0.18	0.19	0.21	0.22	0.19	0.14									0.42	0.74	0.7	0.49							0.83		0.61
F24E9	orf6.5489	0.15			0.17				0.24	0.14		0.1		0.32		0.44	0.25	0.79	0.68					0.37						1.28	1.08	1.2	0.66	2.79	2.57	1.51
F22E10	orf6.5273	0.52	0.66	0.55	0.8	0.79	0.75	0.18	0.22	0.32	0.24	0.23	0.24	0.91	0.92	0.87	0.88	0.5	0.57	0.58	0.41	0.6	0.68	0.89	0.73	0.39	0.44	0.49	0.54	0.74	0.68	0.74	0.86	0.85	0.79	0.91	0.94
F65F3	orf6.5622																		1.41			1.19	0.85	0.78	0.78												1.26
F57H11		0.42	0.25	0.18					0.38	0.47		0.28				0.44	0.44	1.4	0.99	0.72		0.48	0.59	0.63	0.45	0.87		0.7	0.74	1.03	0.92	0.82		0.64	1.15	0.73
F63F4	orf6.2323																					0.81		1.48	1.56					0.75	0.91	0.93	1.32			0.88	0.95
F24E10	orf6.5486	0.36	0.32	0.33	0.47							0.2					0.72	1.38	0.67	0.88		0.46	0.58	0.74	0.56	1.07	0.79	0.83	1.06	0.65	0.69	0.69	0.77	0.71	0.85	0.78	0.66
F65F4	orf6.5622																															1.2				1.71	1.51
F22E11	orf6.3279	0.06	0.03				0.05					0.12				0.29	0.14							0.16	0.09					0.22	0.29
F63F5	orf6.5666																						1.03	0.91					0.9		1.46	1.74	1.58		1.33	1.17
F58A1	orf6.2008	1.21	1.05	0.56	0.83	0.77	1.02	0.56	0.62	0.39	0.57	0.42	0.48	1.03	0.95	0.69	0.9	0.17	0.21	0.14	0.18	0.66	0.61	0.8	0.81	0.46	0.38	0.4	0.18	0.71	0.88	0.76	0.91	0.3	0.45	0.44	0.43
F24E11	orf6.5492	0.07	0.1	0.04	0.1							0.12					0.16
F22E12	orf6.3277		0.04
F58A2	orf6.2130	0.05	0.03	0			0.07					0.12					0.07								0.29						0.2
F65F7	orf6.9097	0.21	0.19	0.1								0.14					0.27		0.78	0.52		0.5	0.49	0.42	0.41						0.77	0.56	0.57
F63F8	orf6.5668	0.62	0.78	0.63	0.68	0.72	0.83	1.61	1.76	1.82	1.66	1.25	1.22	0.81	0.48	0.77	0.93	1.25	1.11	0.93	1.82	0.72	0.74	0.65	0.54	1.23	0.95	0.64	1.14	1.32	1.24	1.14	1.35	1.57	1.26	1.46	1.22
J52E10	orf6.1337						0.05
J52G2	orf6.8172	3.55	1.86		4.12				4.1	10.23				1.88		2.46	1.73	6.05	4.02	4.37		1.88		5.52			4.55	7.71	6.9	2.79	3.78	2.23	1.66	4.93	5.8	3.51	3.37
J52G6	orf6.2485	0.05		0.06
J52G10	orf6.2751	0.04	0.11									0.05					0.3			1.13				2.85											2.48
J2A6	orf6.8819	1.38	0.94	1.01	0.8	0.88		0.64	0.5	0.51	0.53	0.73	0.5	1.24	1.25	1.15	0.94	0.23	0.16	0.25	0.16			1.58		0.22	0.25	0.32	0.19	1.01	1.03	1.02	0.93	0.28	0.26	0.37	0.25
J2A10	orf6.2680								0.75	0.87			0.39					0.53	0.53	0.47	0.36					0.32			0.29						0.41
J23F4	orf6.1562	2.02	1.95	3.53	2.04	3.24	2.04		2.38	2.82	2	1.32	1.74	1.62	1.51	1.45	1.93	1.31	2.02	2	1.97	1.68	1.24	1.61	1.69	2.57	2.32	2.21	2.52	0.95	0.99	0.87	0.81	1.14	0.94	0.76	0.79
J2C2	orf6.4889	1.38	1.08	1.81	1.31	1.71	1.21	1.06	0.88	1.07	0.86	1.28	0.93	2.22	2.06	2.05	1.8	0.78	0.67	0.76	0.79	1.5	1.78	1.83	1.64	0.81	0.78	0.73	0.6	3.44	3.32	3.47	2.62	1.25	0.89	0.96	0.93
J41B4	orf6.1464	4.81	1.54	1.52	1.76	4.77	4	2.22	1.62	0.98	0.9	1.84	1.65									2.05	3.07	5.48	4.75	8.82	18.49	20.94	27.3	2.32	2.04	1.74	2.13	3.61	4.12	3.37	3.41
J2C6	orf6.2746	2.53	2.17	2.8	2.21	2.09		1.11	1.16	1.74	1.35	1.29	0.92	1.33	1.28	1.15	1.38	1	1.04	1.25	1.02	1.04	0.97	1.32	0.97	1.03	0.84	1.27	0.89	1.17	1.13	0.85	0.72	0.87	0.88	0.64	0.61
J2C10	orf6.6384	0.89						0.42	0.41	0.57	0.56	0.65	0.51				0.74	0.88	0.5	0.61	0.38					0.49	0.39		0.45		0.58	0.8	0.74
J41F8	orf6.8155	0.83	0.57	0.58				0.97	1.32	1.63						0.64	1.15	0.62	0.61	0.43	0.61	0.58	0.47	0.7		0.64	0.62	0.64	0.85	0.93	1.12			0.81			1.08
J2E2	orf6.5630	1.19	1.17	1.74				0.85	1.46	1.31	0.97	0.93	0.62			1.16	1.14	1.33	1.16	0.94	0.79	0.82	0.87	1.28	1.1	1.26	1.49		0.93	0.91	1.09	1.08	0.87	1.07	1.05		1.02
J41H4	orf6.7437	1.17	0.49	0.39	0.44	0.81		1.04	1.33	0.94	0.88	0.96	0.56	0.85	0.56	0.78	0.8	1.47	0.96	1.31	1.36	0.9	0.86	0.78	0.87	1.29	1.13	1.08	1.22	1.03	0.94	1.1	1.12	1.22	1.07	1.01	1.3
J41H8	orf6.8771		0.56	0.45	0.7									0.86	0.77	0.89	1	1.81	1.44	1.66						1.65	1.52	1.56	1.89	0.91	1.09		0.9	1.83			1.41
J27D12	orf6.8495	0.49	0.36	0.4					0.81			0.49		0.61		0.66	0.52	1.16	1.12	0.95		0.53	0.39	0.34	0.29	1.12	0.93	1.04	1	0.74	0.79	0.86	0.99	0.98	1.05		1.08
F24E12	orf6.91	0.38	0.36	0.18								0.19												0.62			0.65								0.74
F21F1	orf6.7407	0.84						0.88	0.83	0.66	0.45	0.42	0.62	0.72	0.92	0.79	0.95	0.51	0.57	0.65	0.54			1.32	0.88	0.9			0.66	1.01	1.09	1.12	1.01	0.7	0.72	0.67	0.8
F60A2	orf6.4495																													0.64
F58A3	orf6.6762	0.98	1.08	0.56	0.7	0.77	1.1	1.25	1.9	1.05	0.71	0.93	0.67	0.56	0.66	0.79	0.62	2.17	2.05			0.83	1.03	1.36	1.18	1.96	2.55	3.07	2.73	0.57	0.73	0.76	0.88	1.5	1.33	1.57	1.81
F21F2	orf6.7409											0.16
F60A3	orf6.9038	0.19	0.27	0.13	0.23				0.42	0.54		0.18					0.59	0.72	0.64	0.59	0.5	0.73	0.62	0.79	0.34	0.63	0.73	0.67	0.57	0.79	0.8	0.66	0.99		0.66	0.55	0.81
F58A4	orf6.6761	0.41	0.56	0.67	0.8	0.84	0.81	0.48	0.8	1.12	1.09	0.44	0.62	0.89	1.1	1.02	1.12	1.65	1.5	1.46	1.84	0.49	0.62	0.67	0.66	1.93	1.72	1.59	1.92	0.78	0.92	0.96	1.08	2.61	2.05	2.46	2.67
F60A4	orf6.9042	0.22	0.23	0.14	0.18	0.2	0.28	0.49	0.35	0.33		0.26		0.47	0.42	0.56	0.34	1.04	0.5	0.53	0.54	0.51	0.37	0.59	0.56	0.49	0.42	0.36		0.73	0.52	0.54	0.62	0.6	0.65	0.54	0.52
F21F3	orf6.7403	0.21																						0.47	0.51							0.6			1.68
F58A5	orf6.3538	0.7	0.81	0.55	0.77	0.76	0.91	0.55	0.75	0.75	0.81	0.75	0.66	0.88			0.71	0.5	0.62	0.48	0.42	0.65	0.67	0.68	0.71	0.58	0.54	0.69	0.57	0.81	0.85	0.87	0.78	0.54	0.59	0.67	0.68
F65F9	orf6.5760	0.11		0.17													0.29								0.47					0.66	0.47
F60A5	orf6.7295	0.22	0.18	0.13						0.38		0.13					0.41		1	1.11						0.6				0.51	0.5		0.46	0.52	0.65		0.55
F21F4	orf6.7405	0.14	0.32	0.25								0.25					0.36		1.33			0.5	0.53	0.48	0.44					0.71	0.54	0.41	0.47
F63F10	orf6.230																		0.3																		0.31
F58A6	orf6.1013	0.67	0.47	0.4	0.56	0.6	0.73	0.33	0.25	0.25	0.31	0.29	0.29	0.63	0.66	0.69	0.59	0.89	0.79	0.82	0.68	0.67	0.95	0.81	0.7	0.81	0.8	0.85	0.89	0.86	0.69	0.91	0.9	0.8	0.74	0.95	1.05
F23F4	orf6.6216	2.12								2.3							1.47	2.15	1.83	1.92			1.17	1.6				1.92	1.75	1.43	1.28	1.12		1.65	1.21		0.93
F65F10	orf6.5754	0.23	0.25	0.09	0.17	0.26		0.87	0.42	0.26	0.33	0.17		0.32	0.36	0.41	0.26	0.71	0.57	0.55	0.47	0.38	0.61	0.58	0.47	0.84	1.21	1.51	1.51	0.69	0.62	0.77	0.79	0.42	0.4	0.48	0.49
F60A6	orf6.7293	0.17		0.1	0.11							0.12					0.38	2.51								0.51						0.83
F63F11	orf6.4970		0.89	0.65		0.9													1.84			0.61	0.68	0.81	0.88	2.38	2.34	2.59	2.14	0.64	0.9	0.81	0.99	2.21	1.95	1.86	2.61
F58A7	orf6.3671		0.06	-0.03	0.04		0.05																									0.34
F65F11	orf6.7632	0.15	0.2	0.11								0.1					0.33	2.07	1.4	0.7		0.28	0.34	0.44	0.35					0.45	0.85	0.46	0.46		0.98	0.49
F63F12	orf6.4968																0.46					0.51		0.57	0.46
F65F12	orf6.8018	0.49							0.45	1.55		0.36																				1.77
F62G1	orf6.5102	4.4	3.49	3.58	3.84	3.21	3.34	2.56	2.88	2.96	2.06	2.4	1.47	1.26	1.48	0.9	1.26	1.85	1.96	1.56	1.46	1.23	1.4	1.65	1.66	2.31	2.54	2.56	1.96	1.15	1.16	1.06	1.11	2.16	2.26	2.14	2.17
J2E6	orf6.2627	1.32	1.16	1.56	1.3	1.42	1.01	0.52	0.54	0.57	0.55	0.7	0.44	1.09	0.92	1.04	0.87	1.03	0.91	0.92	0.72	1.13	1.02	1.21	1.26	0.69	0.68	0.77	0.68	0.78	0.77	0.9	0.8	0.22	0.26	0.32	0.27
J2E10	orf6.2050	1.7	2.93	2.91	1.82	2	1.93	1.35	2.19	1.67	1.47	1.6	1.14	1.02	1.1	1.3	1.37	0.83	1.24	1.1	1.28		0.78	1.13	1.18	1.18	0.99	1.3	1.23	0.68	0.88	0.9	0.7	0.72	0.97	0.63	0.73
J2G2	orf6.1022	0.81	0.75	1.1				0.24	0.36	0.36	0.34	0.27	0.21	0.91	1.09	0.98	0.9	1.4	1.54	1.79		0.76	0.78	0.94	0.75	0.55	0.68	0.67	0.54	0.66	0.8	0.9	0.8	0.39	0.51	0.59	0.53
J6A2	orf6.4505	0.79				0.58			1.55	1.05		2.1		0.76	0.65	0.64	0.49	0.13	0.09	0.1	0.08		1.38	1.88	1.55	0.1	0.1	0.12	0.12	0.79	0.7	0.9	0.83	0.35	0.39	0.63	0.56
J31G1	orf6.2694 DNA									1.48	1.1		0.9
J6A6	orf6.4401	1.07						0.77	1.08	1.11	0.89	0.9	0.66			1.22	1.05	0.75	0.72	0.58	0.49								0.42		0.92						0.83
J31G9	orf6.7844																0.56
J6A10	orf6.8190							0.53	0.51	0.64	0.57	0.54	0.59				0.69	0.46	0.52	0.67				0.8
J35A9		1.79	1.95	2.49	2.09	2.27	2.15	1.37	2.37	1.68	1.73	1.86	1.35	0.99	1.28	1.2	0.97	0.42	0.66	0.51	0.65	0.97	0.76	1.04	0.86	0.9	0.89	0.94	0.86	0.96	0.98	0.96	0.9	0.75	0.77	0.58	0.65
J6C2	orf6.7524	0.77	0.68	0.68	0.66	0.58	0.59	1.13	0.88	0.75	0.88	1.28	0.61	0.89	0.8	1.05	0.93	0.28	0.38	0.3	0.27	0.55	0.5	0.74	0.61	0.21	0.22	0.22	0.17	1.54	1.66	1.67	1.73	0.31	0.37	0.44	0.37
J35C1		1.94	1.56	2.29	2.16	1.93	1.7	1.38	2.95	1.57	1.35	1.33	1.51	1.13	1.23	1.41	1.29	0.46	1.17	1.06	0.87	1.15	1.05	1.47	1.47	1.14	0.67	1.37	0.81	0.74	0.75	0.59	0.66	0.83	0.86	0.5	0.56
J6C10	orf6.9136	1.13	1.97	2.08	1.83	1.3	1.43	1.21	1.5	1.6	1.35	1.36	0.99	0.98	1.06	1.35	1.06	1.11	1.31	1	1.2	1.04	1.08	1.19	1.23	1.15	1.04	1.13	1.01	1.06	1	0.94	0.99	0.87	0.94	0.84	0.75
J35C5	orf6.3388											0.98	0.8	1.09	1.56	1.21	1.47	0.74	1.31	1.06									1.4	0.66	0.87	0.71	0.7		1.06		1.04
J6E2	orf6.4974	0.58						0.74	0.9	1.19	0.98	0.81	0.58	1.15			0.94	0.82	0.84	0.81		0.92		0.74	0.89
J35E1	orf6.5860	3.69	1.79	2.46	3.23	3.89	3.84	2.65	3.05	3.07	3.16	3.86	2.99	2.11	2.05	2.65	2.83	1.05	1.25	1.55	1.19	2.63	2.22	5.15	2.35	1.37	1.15	1.5	1.53	3.18	2.3	2.68	2.56	1.53	1.65	1.25	1.09
J35E5	orf6.6662	1.02	0.64	0.74	0.88	1.01		0.4	0.41	0.41	0.48	0.54	0.45	0.72	0.95	1.01	1.06	0.61	0.52	0.91	0.76	1.1	1.07	1.07	1.06	0.75	0.77	0.69	0.73	1.4	1.15	1.28	1.11	1.12	0.84	1.12	1.06
F60A7	orf6.7301	0.5	0.25	0.18	0.27	0.32	0.33		0.93	0.91		1.32		0.79	0.44		0.59	2.77	1.51	1.37		0.58	0.51	0.94	0.79	0.88				0.76	0.9	0.83			2.41	1.42
F58A8	orf6.3669	0.08		0.05								0.15					0.25							0.72							0.38		0.36
F60A8	orf6.2787	0.13	0.45	0.21		0.53	0.19					0.11					0.37														0.77	0.63			1.51	0.84
F58A9	orf6.1669	0.24	0.29	0.23	0.41	0.25					0.42	0.18		0.7			0.57	1.18	1.2	0.83		0.47	0.5	0.44	0.53	0.95	0.91		0.75	0.5	0.63	0.8	0.67	1.08	1.13	1.17	1.13
F60A9	orf6.2784	0.08		0.06						0.3		0.1
F62G2	orf6.5105	0.79	1.1	1.09	0.99								0.59				0.65	2.1	1.32	1.4		0.97	1.05							0.49	0.58	0.71	0.67	1.55	1.55	1.24	1.46
F58A10	orf6.4375	0.41	0.34	0.12	0.21	0.26					0.26	0.18					0.28	1.29	0.79	0.75		0.69	0.72	0.91	0.62					0.68	0.64	0.6	0.52	0.74	0.79	0.75	0.83
F64G2	orf6.8439	0.4	0.44	0.31						0.56		0.67					0.63	0.75	0.57	0.53	0.48	1.14	1.15	1.19	0.93	0.64	0.72	0.68	0.58	1.21	0.99		1.12	1.05	1.26	0.93
F60A10	orf6.8373	0.25										0.19					0.25																			1.24
F62G3	orf6.5098	0.52															0.75		1.08	1.04				2.21						1.01	0.97	0.95	0.84	1.59	1.54	1.18	1.25
F58A11	orf6.5108	0.63	0.42	0.42	0.59	0.63	0.77	0.18	0.21	0.22	0.2	0.24	0.18	0.85	1.27	1.02	0.89	0.88	0.79	0.81	0.81	0.63	0.69	0.84	0.69	0.5	0.63	0.62	0.64	0.84	0.84	0.9	0.99	0.79	0.79	0.88	0.95
F64G3	orf6.8434	0.65	0.48	0.37	0.45				0.41	0.57	0.41	0.56	0.59	0.69			0.8	0.83	0.58	0.65	0.41	0.74	0.78	0.96		0.53	0.64		0.43	1.15	1	1.25	1.04	0.76	1.21
F60A11	orf6.6486	0.51	0.5				0.69		0.99	0.58							0.42						0.23			0.45						0.51			1.43
F62G4	orf6.6566	0.4	0.31	0.33												0.72	0.37		1.18			0.67	0.59	0.89							0.9		0.75
F58A12	orf6.5107	0.05				0.03	0.05					0.07
F64G4	orf6.8437	0.69	0.72	0.61	0.86	1										1.14	1.04	2.51	1.66	1.35		1.39	1.27	0.98	1			2.2		1.09	1.19	1.26	1.02	2.11	2.3	1.37	1.5
F62G5	orf6.7193	1.39			0.86			0.61	0.73	0.72	0.52	0.58	0.38	0.93	1.29	0.81	0.8	0.53	0.68	0.54	0.46	0.91			0.93	0.79	0.8		0.63	0.98	1.06	1.05	1.2	0.69	0.77	0.76	0.88
F64G5	orf6.8432																0.89	1.67	1.44	1.53				1.24		1.89				1.44	1.26	1.31	1.14	2.54	2.05	2.05	1.85
F62G6	orf6.7189	0.48	0.33	0.24	0.25	0.34	0.45	0.39	0.58	0.38	0.49	0.43	0.26	0.57	0.55	0.47	0.8	0.94	0.72	0.55	0.67	0.5	0.61	0.82	0.59	1.03	0.75	0.85	0.75	0.77	0.92	0.93	0.86	1.09	1.32	1.3	1.3
J6E6	orf6.5481																0.69		1.15												0.67		0.84			1.1
J6G10	orf6.7488	1.2	0.89	0.91		1.14		0.9	1.06	1.13	1.25	1.15	0.75				0.85		1.28					0.89
J10A6	orf6.8679	1.31	1.18	1.64	1.35	1.5	1.23	0.65	0.87	0.65	0.55	0.75	0.54	1.17	1.45	1.34	1.38	1.51	1.49	1.45	1.19	1.32	1.52	1.89	1.41	1.15	1.43	1.56	1.23	1.18	1.06	1.33	1.32	0.89	0.9	1	1.11
J35G9	orf6.4586							0.75			0.69		0.61				1.29	1.14	1.02	1.14										1.81	1.54	1.4	1.17	1.42
J39C9	orf6.1357	0.4
J10A10	orf6.1086							0.56	0.47	0.27	0.3	0.49	0.25	1.11		1.27	1.2	0.69	0.57	0.49	0.6			1.08		0.42	0.36	0.43	0.36	1.05	1.11	1.38	1.16	0.45	0.53	0.63	0.67
J10C2	orf6.8485												0.47	1.16	1.4	1.2	1.19		2.15	1.58		0.93	0.83	0.69	0.81	3.04	3.53			0.79	0.94	1	0.99	2.1	2.08	2.5	2.27
J39G1	orf6.6628																0.56
J39G5	orf6.1609																		0.48	0.7										0.76	0.55	0.82			0.76
J10G10	orf6.1975	0.66	0.61	0.91	0.71	0.5	0.64	0.55	0.53	0.56	0.57	0.64	0.42	0.89	0.96	1.07	0.8	1.11	0.91	0.86	0.71	0.88	1.09	1.21	0.86	0.79	0.85	0.87	0.75	1.14	1.08	1.17	1.09	0.81	0.86	0.98	0.87
J39G9	orf6.1750	1.34						0.96		1.12	0.94	1.11	1.11		0.82	0.9	0.74	0.85	1.02	0.97											0.88	0.92	0.81		0.88		0.77
J18A6	orf6.2736	1.25	1.89	2.59	1.27	1.35	1.18	1.48	1.66	1.87	1.51	1.52	1.05	1.11	1.02	1.11	1.03	0.83	0.86	1.01	1.04	1.02	0.96	1.11	1.17	1.32	1.25	1.38	1.01	0.89	0.93	1.01	0.94	0.99	0.96	0.85	0.91
J18A6	orf6.2736	0.83	0.87	0.82	0.81	0.78	0.82	1.51	1.72	1.49	1.83	1.54	1.55	1.07	0.95	0.99	0.99	1.91	1.51	1.66	2.28	1.12	1.03	1.31	1.12	1.22	1.14	1.35	1.26	0.92	0.91	0.97	0.82	1.09	1.21	1.25	1.05
J18A10	orf6.5170	1.08	1.68	1.77	1.39	1.25		0.99	1.36	1.78	1.09		0.71	1.1	1.32	1.07	1.3	1.66	1.59	1.27	1.53	0.89	0.88	1.05	1.27	1.74	1.74	1.72	1.57	0.67	0.93	1.01	0.89	1.6	1.63	1.51	1.56
J18A10	orf6.5170	0.93				1.15		1.03	0.93	0.99	1.18	0.75	0.69	0.83		0.96	0.97		1.3					1.22	0.95					0.86	1.02	1.05	0.98			1.34	1.49
J45A5	orf6.6747	0.32	0.2	0.21	0.3					0.87							0.4
J45A9	orf6.7519	0.92	0.82	1.51	1.32	0.88			0.74	2.03	2.29	2.27		1.22	1.4	1.18	1.17	0.76	1.1	1.27	1.19				0.64			1.32	1.05	0.91	1.28	1.13	1.11	1.17	1.45	1.01	1.21
J45C1	orf6.8988	0.32															0.35
F60A12	orf6.6570	0.06	0.13									0.14					-0.02
F59A1	orf6.6293	0.39					0.32					0.36					0.47	3.67														1.22			1.79
F61A1	orf6.2514																		1.62					0.67						0.79	0.81	0.94	0.82			1.78
F59A2	orf6.6305	0.67	0.75			0.89	0.84	0.9	1.26		0.93	0.55	1.25	1.29			0.71	1.26	1.2	1.18	1.2	0.79	0.9	1.17	1.9	1.44	1.18	1.51	0.89	0.64	0.94	0.56	0.53	0.95		0.99
F64G6	orf6.6442	0.81	0.65	0.77	0.61	0.59	0.74	1.02	0.93	1.06	1.31	1.14	0.68	0.79	0.91	0.89	0.74	1.52	1.4	1.31	1.28	0.75	0.65	0.6	0.66	1.21	1.25	1.54	1.08	0.87	1.12	1.22	1.24	1.96	1.72	2.06	2.01
F62G7	orf6.5538	0.28	0.29														0.41		0.98
F59A3	orf6.6302	0.08	0.08				0.09										0.09					0.2		0.37								0.4
F64G7	orf6.6249	0.67											0.42					1.11	0.93	0.91	0.67	0.85	0.82	0.89		0.83					1.17	1	0.88	1	1.06	1.06
F61A3	orf6.2647		1.03	1	1.06	1.14							0.82	1.03	1.36	1.22	1.29	2.05	2.31	1.41	2.36	1.32	1.23	1.28	1.62	2.66	2.47	2.9	2.98	1.2	1.29	1.15	1.19	2.69	2.6	2.13	2.53
F62G8	orf6.5543	0.4	0.27	0.26	0.32	0.29						0.51		0.71	0.64	0.58	0.46	1.26	0.82	0.87	0.73	0.84	0.89	1	0.63		0.76	0.72	0.69	0.81	0.88	0.64	0.73	0.76	0.74	0.63	0.63
F59A4	orf6.6706	0.17															0.37	1.96	1.63	0.72	0.82														3.41	1.23
F64G8	orf6.6255																0.51		0.81	0.63	0.61	1.48		0.77		0.61	0.48	0.51								0.7
F61A4	orf6.2203							0.67	0.83	0.98		0.54				0.69	0.54					0.77		0.69	0.49			1.21			0.87	0.74	0.75			1.13
F62G9	orf6.5539	1.24	0.76	0.77	1.06	0.63	0.97	0.71	0.64	0.53	0.7	0.59	0.42	1.09	1.04	0.69	1.12	1.23	0.97	0.69	0.88	0.77	0.64	0.8	0.88	0.78	0.71	0.67	0.93	1.11	1.1	1.29	1.46	1.3	1.17	1.37	1.31
F59A5	orf6.6707	0.48					0.37					0.5					0.67							1.11	0.53						1.19
F64G9	orf6.6247																		0.74																0.48
F62G10	orf6.7358	0.3	0.64														0.69	1.03	1.1	0.83	0.76	1.91	1.63	1.24	1.31	1.17	0.98		1.15	0.72	0.79	0.62	0.69	0.7	0.7	0.55	0.48
F64G10	orf6.6260	1.77	1.32	0.75	0.88	0.84	1.54	0.82	0.53	0.62	0.5	0.69	0.4	0.84	1.13	1.13	0.95	0.59	0.58	0.47	0.58	1.37	1.54	1.45	1.06	0.45	0.53	0.62	0.53	1.27	1.26	1.31	1.24	0.66	0.68	0.81	0.81
F62G11	orf6.7355	0.34
J40H1	orf6.4567																	0.77			0.51														0.7
J40H5	orf6.1342		0.42					0.44					0.46				0.67													0.71
J46H1	orf6.8201	1.59	2.57	2.32	1.72	1.45	1.82	1.33	2.23	2.06	1.39	1.26	1.47	1.37	1.22	1.15	1.73	0.62	1.32	1.06	1.23	1.66	1.27	1.08	1.32	1.77	1	1.41	2.08	0.85	0.71	0.55	0.51	0.71	0.74	0.4	0.52
J18C2	orf6.3826	1.41	1.66	2.35	1.42	1.46	1.22	1.14	1.31	1.6	1.29	1.43	1.02	1.36	1.37	1.68	1.39	0.96	0.95	0.88	0.94	1.51	1.2	1.32	1.45	1.04	1.36	0.97	0.94	0.86	1.07	0.91	0.96	0.75	0.69	0.69	0.72
J18C10	orf6.6561	0.59	0.51	0.61	0.55	0.48	0.41	0.99	1.13	1.28	1.7	1.42	1.33	1.01	0.75	0.99	0.8	1.39	1.07	1.43	1.15	0.92	0.97	1.12	1.1	0.95	0.96	1.13	1.03	0.74	0.8	0.82	0.73	0.87	0.98	1.01	0.83
J18E6	orf6.7355	0.66	0.72	1.01	0.78	0.65	0.62		2.4	1.95	2.62	2.06	2.28	1.11	0.88	0.97	0.87	1.83	1.61	1.61	1.63					1.64	1.38	1.49	1.6	0.83	0.84	0.76	0.76	1.29	1.18	1.25	0.95
J45C5	orf6.9137	0.65	0.69	0.53	0.5	0.85		0.58	0.74		0.55	0.61	0.52				0.54	0.83	0.9	0.86										0.8	0.91	0.83		0.48	0.61	0.56	0.57
J22C10	orf6.6476								0.92	0.89			0.41			0.93	1.06		2.37	2.28		0.94	0.75	0.76	0.73	2.23			1.58	0.89	0.93	1.2	1.11	1.97	1.87	2.25	2.34
J50B9	orf6.8328			0.68	0.74							0.32							0.91													1.62
J45C9	orf6.7331	0.63			0.44	0.57						0.98		0.97	0.9	0.84	0.81	2.52	1.83	2.01		0.78							1.61	1.03	1.05	1.15	0.92	1.5	1.54	2.03	1.57
J22E2	orf6.9030	0.99	1	1.6	1.63	1.73	1.38	0.31	0.35	0.45	0.44	0.72	0.47	1.54	1.63	1.66	1.65	0.42	0.35	0.41	0.46	1.24	1.19	1.36	1.05	0.52	0.51	0.5	0.41	1.44	1.2	1.41	1.45	0.98	0.83	1.11	1.1
J45E1	orf6.2974	0.1	0.07	0.07								0.15					0.4
J22E6	orf6.7206									1.03			1.4				1.21													1.41
J45E5	orf6.7821	0.43		0.26								0.52		0.81		0.52	0.59	1.87	1.93	2.04					0.67					0.82	0.78	0.84	0.65	1.69	1.55	1.72	1.61
J26G2	orf6.6599	1.16	1.4	1.39		1.31		0.87	0.97	0.68	0.55	0.96	0.79	0.75	0.78	0.87	0.78	1.1	0.96	0.78	0.81	0.78	0.79	0.98	1.02	0.85	0.88	1.19	0.91	1	0.9	1.13	1.13	0.57	0.52	0.75	0.68
J45E9	orf6.2311	0.15	0.2	0.07													0.36
J28A2	orf6.3477																					0.55	0.31	0.45	0.28
J45G1	orf6.3249	0.88							1.15		1.06			1.48	1.17	0.67	1.01	3.84	2.35	1.55		0.88	1.17	0.79						2.29	1.46	1.23	1.78	1	1.73	1.56	2.07
J28C2	orf6.9024	1.57	1.62	0.93	0.91	0.75	0.62	4.01	3.32	1.32	1.56	1.81	1.93	0.91	0.85	0.93	0.83	1.4	1.11	1.14	1.28	1.01	0.77	1.05	0.48	1.39	1.52	2.09	1.83	0.94	0.97	1.1	0.9	0.89	0.94	1.1	0.85
J45G5	orf6.3849	0.46	0.63														0.6	2.77	2.15	1.83					0.55					1.09	0.9	1.14	1.03	1.27	1.58	1.81	1.88
J28E2	orf6.4259	0.66		2.46				0.32	0.38	0.47	0.55		0.32	1.03		0.81	0.77		0.83			0.22	0.15	0.23	0.1					0.92	1.23
J45G9	orf6.6142	0.44	0.59														0.95	3.07	2.84			0.71		0.47	0.72					0.83	0.89	1.32	0.99	1.52	1.72	1.97	1.94
F61A5	orf6.4427	0.61												3.89	4.48	4.38	5.66	1.92	2.17	2.2	2.6	1.49	2.07	1.24	1.4	0.97	1.24	0.72	1.23	8.99	8.34	7.93	5.6	3.82	3.53	3.9	2.66
F59A6	orf6.4417	0.41	0.23		0.27	0.28	0.27	0.47			0.48	0.31	0.49					2.3	1.24			0.5	0.7	1.42	0.68	0.93	1.19	0.79	1.11	0.56	0.69	0.95	0.66		1.97	1.28
F61A6	orf6.6020	2.16	4.71	6.46	7	9.34	6.44	2.87	3.27	4.76	4.43	4.27	4.27	3.97	6.46	4.9	4.96	2.62	3.62	3.05	3.22	2.96	3.11	3.48	2.49	2.74	3.36	3.5	2.26	3.88	3.66	2.81	2.14	2.6	2.64	2.07	1.55
F59A7	orf6.4411	0.32	0.52		0.28		0.3										0.55	3.14	0.94	1.12						0.88				1.14	1.13	1.02				1.23
F61A7	orf6.1659	0.9	0.72	0.49	0.67	0.91	0.88	0.41	0.4	0.3	0.34	0.31	0.39	0.68	0.78	0.89	0.8	0.47	0.43	0.43	0.45	0.66	0.6	0.74	0.7	0.35	0.31	0.38	0.42	1.08	0.95	1.09	1.15	0.51	0.38	0.45	0.52
F59A8	orf6.4420	0.83	0.69					1.43	0.83	1.01	1.19	0.98	0.75	1.3		0.99	0.76	2.99	1.43	1.2	1.65	0.58	0.57	0.84	0.99	1.52	1.42	1.4		0.85	1.26	0.91	0.99	1.18	2.1	1.13
F61A8	orf6.1741	0.64	0.73	0.59	0.84	0.91	0.7	0.96	0.98	0.9	1.16	0.77	1.27	0.78	0.68	0.89	0.81	0.81	0.53	0.7	0.69	0.66	0.76	0.68	0.5	0.66	0.61	0.67	0.78	1.21	1.09	1.26	1.26	0.9	0.74	1.07	1.02
F59A9	orf6.2835	0.65		0.97			0.7	1.35	1.64	1.46	1.74	1.08		1.35	0.84	1.24	0.84	2.65	1.53	1.43	1.2	1.07	1.19	1.41	1.09	1.84			1.59	1.1	1.2	1.01		1.18		1.35
F61A9	orf6.4742	0.43	0.82	0.62	0.71	0.46	0.49	0.33	0.48	0.55	0.47	0.22	0.35	0.94	1.06	0.97	0.87	1.03	0.96	0.86	0.86	0.64	0.69	0.67	0.58	0.84	0.8	0.75	0.69	0.73	0.83	0.89	0.89	0.92	0.96	1.07	1.07
F59A10	orf6.2810	0.25	0.2	0.22			0.2	0.22	0.36					0.68	0.51		0.41		0.76	0.66		0.48			0.66						0.66	0.64
J50D9	orf6.1989	0.8		0.35					0.57	0.41
J50F1	orf6.995	0.14	0.15	0.15	0.13									0.76	0.62	0.81	0.66	0.51	0.39	0.69	0.28					0.36
J50F5	orf6.5368	0.28	0.18	0.2	0.25	0.4	0.45		0.61	0.85		0.71		0.88			0.73	3.06	1.21		0.97						0.89									2.13
J28E6	orf6.6522																1.14					0.27	0.14	0.23	0.09											1.94
J28G6	orf6.7899			3.55	4.46									1.34					0.95			0.3	0.16	0.3	0.13						1.44
J28G10	orf6.4234																0.82		1.25			0.58	0.3	0.44	0.2					0.91	1.01		1.06	0.7	0.73	0.78	0.83
J32A6	orf6.3309	2.57	1.43	0.56	0.68	0.87	1.21	2.14	1.21	0.38	0.46	0.74	0.73	0.73	0.53	0.72	0.61	0.91	0.68	0.87	0.64	1.48	1.77	2.43	2.06	0.86	0.87	1.42	1.37	0.92	0.73	1	1.01	0.56	0.42	0.64	0.7
J8B1	orf6.5556																		1.25	1.09										0.72
J36C2	no orf6	0.58		0.97		0.84		0.83		1.73			0.91	1.04		0.77	1		1.28	1.09		0.54	0.65	0.85	0.86					0.84	0.86					1.32	1.51
J8D1	orf6.2855							0.69	0.55	0.52	0.48	0.59	0.54			0.83	0.86	0.63	0.57	0.78	0.47					0.68	0.72		0.58	1				0.68	0.76
J36C6	no orf6	0.5	0.55	0.88	1.07	0.58	0.77	0.28	0.42	0.68	0.58	0.57	0.45	0.94	0.73	0.97	1.14	0.33	0.38	0.39	0.33	0.7	0.58	0.69	0.96	0.27	0.3	0.35	0.39	0.87	0.92	0.9	1.13	0.59	0.53	0.7	0.69
J8D9	orf6.6692							0.75	0.55	0.81	0.69							0.69	0.94	1.29									1.1	1.32
J36C10	no orf6	1.6	2.03	1.47	1.3	1.68	2.82	1.77	2.37	1.54	1.92	1.61	1.49	1		1.1	1.63		5.14			0.92		1.97	2.16			7.36	6.57	0.62	0.86	0.75	0.67	3.27	2.56	2.81	2.71
J8H1		2.53	1.73	1.91	1.38	1.58	1.43	1.27	1.68	1.68	1.18	1.06	1.26	1.28	1.3	1.15	1.96	0.84	1.89	1.32	1.24	1.15	1.22	1.29	1.43	1.62	1.87	1.38	1.83	0.77	0.77	0.64	0.55	0.95	1.03	0.5	0.62
J8H5	orf6.2846	1.57	0.62	0.6	0.52			0.68	0.41	0.59	0.44	0.65	0.74	0.61	0.59	0.61	0.69	0.77	0.7	0.58	0.59			1.72	1.02	0.56	0.49	0.63	0.84	1.23	1.38	1.25	1.1	0.58	0.74	0.78	0.71
J36E10	no orf6																		0.4
J12B5	orf6.1083							0.61	0.74	0.82	0.75	0.5	0.71			0.87	0.63	0.72	1.04	0.86										0.64				0.67	0.7		0.6
J12D5		1.94	1.53	2.17	1.71	1.61	1.4	0.74	1.25		0.98	0.93	0.73	1.19	1.43	0.87	1.5	0.6	1.11	0.8	1.18	0.97	1	1.25	1.3	1.14	0.97	1.17	1.58	0.87				1.03	1.11	0.87	0.95
J12F1																1.1	1.15		1.39	1.39
F61A10	orf6.1266	0.19	0.35	0.25	0.27	0.46						0.21		0.66	0.72	0.83	0.58	1.03	0.98	0.81		0.5	0.48	0.59	0.47	0.92	0.93	0.99	0.94	0.63	0.74	0.69	0.65	0.9	1.05	1.01	1
F59A11	orf6.9038	0.08	0.03				0.02					0.06					0																0.22
F61A11	orf6.1269	0.29	0.31	0.19	0.27	0.31	0.22	1.16	0.92	0.88	0.94	0.59	0.78	0.88	0.59	0.82	0.57	1.3	0.86	0.89	1.01	0.53	0.49	0.55	0.53	0.7	0.89	0.76	0.95	0.69	0.89	0.74	0.87	0.91	1.05	0.9	0.87
F59A12	orf6.3387																		3.19													0.52
F61A12	orf6.3927	0.38	0.27				0.19		0.36			0.22					0.44					0.38		0.61	0.33							0.95
F58B1	orf6.5110	0.51	0.61	0.77	1.11	1.05	1.02	0.28	0.63	0.89	0.59	0.3	0.37	1	1.28	0.97	0.96	1.37	1.67	1.21	1.54	0.59	0.66	0.74	0.87	1.29	1.21	1.32	1.32	0.61	0.76	0.84	0.98	1.69	1.53	1.35	1.77
F60B1	orf6.8181	0.65		0.24	0.35	0.46	0.3	0.66			0.86	0.69	0.87	0.64	0.46	0.43	0.59		1.07	1.37						0.66
F58B2	orf6.9032	0.14																	0.53	0.61											0.79				1.39
F60B2	orf6.8180																0.22																		0.69
F58B3	orf6.3673	0.27	0.41		0.31	0.39		2.17	0.32	0.56		0.26					0.39	1.32	0.96	1.19			0.43	0.58						0.66	0.89	0.75			1.12		0.82
J36G6	no orf6																		0.6	0.67				0.91		0.57			0.7	0.89	0.71		1.14
J8A5	orf6.320	5.85	3.68	5.65	4.64	4.36	4.47	2.88	4.85	5.49	4.3	3.85	2.65	2.11	3.54	2.7	2.47	2.15	2.93	1.92		1.9	2.48	3.29	2.44	2.32	3.71	3.29	2.48	1.82	2.61	2.17	1.82	2.96	2.97	2.38	1.98
J40C2	orf6.4913	1.94	3.43	2.86	2.27	1.76	1.6	1.34	2.14	1.82	1.47	1.94	1.32	1.52	1.69	1.75	1.64	0.99	1.74	1.35	1.63	1.7	1.24	1.47	1.73	1.79	1.85	1.75	1.91	0.74	0.76	0.57	0.66	0.86	0.85	0.63	0.62
J8A9	orf6.3359	2.13	3.15	2.73	1.46	1.63	1.73	1.95	2.4	1.93	1.5	1.55	1.52	1.42	1.54	1.18	1.71	0.78	1.15	1.16	1.52	1.28	1.07	1.68	1.46	1.47	1.22	1.5	1.2	0.79	0.95	0.59	0.66	0.96	0.91	0.73	0.73
J40E6	orf6.8676	0.9	1.2	1.18	0.87	0.86	0.84	0.59	0.8	0.76	0.66	0.68	0.46	0.95	1.36	1.17	0.97	0.9	1.08	0.9	0.84	0.83	0.75	1.03	1	0.85	1.05	1.06	0.95	0.75	0.79	0.87	0.99	1.29	1.1	1.15	1.18
J8E1	orf6.6800								0.57	0.45	0.52		0.27						0.84										0.46
J40G6	orf6.4200												0.48
J8E5	orf6.8438	1.89						0.86	0.87	0.78	0.7	0.81	0.4	0.95			1.01	1.1	1.29	0.91							0.95		0.74	1.19	1.15		0.91	1.3	1.27	0.99
J46A2	orf6.2221	1.41	2.26	2.16	1.65	1.66	2.21	2.22	1.84	2.13	1.58	1.04	1.93	1.24	1.23	1.41	1.45	0.65	1.64	1.47	1.05	1.15	0.81	1.27	0.97	0.83	0.76	1	0.84	0.92	0.76	0.65	0.63	0.99	1.16	0.97	0.72
J8E9	orf6.7482	1.91	1.67	2.33	1.72	1.21	1.58		1.36	1.14	1.34	1.19	1.36	1.17		0.87	1.18	0.78	1.45	1.51	1.42	1.46	1.04	1.36	1.1	1.46	1.44	1.5	1.37	0.77	0.96	0.62	0.76	0.79	1.02	0.7	0.62
J46A10	orf6.8698	0.4
J46E2	orf6.3089																0.52
J16B1	orf6.7478	1.43	1	1.03	1.01	0.96	0.83	2.38	2.33	2.21	2.43	1.66	2.06	1.3	1.03	1.14	1.35	1.61	1.44	1.59	1.69	1.25	0.97	1.09	1.29	1.81	1.69	1.59	1.94	1.21	1.13	0.99	0.91	1.47	1.55	1.29	1.28
J16B9				4	5.02	5.68				7.52	7.04	5.51			5.13		6.54	4.34	5.42	2.79		2.88	2.93	4.64	3.09			4.12	3.54	3.51
J50A2	orf6.6227	0.52	1.12	1.67	0.95	1.03	1.19		3.95	6.5	3.42	2.2	4.51	0.8	1.58	0.91	1.32		2.59	1.31		0.25	0.39	0.54	0.7					0.62	1.06	0.86	0.94	2.93	4.07	3.18	2.9
J16D1	orf6.7286	1.95	1.36	1.32	1.38	1.11	1.11	0.97	1.43	1.9	1.54	0.95	0.96	1.1	1.37	1.25	1.1	1.47	1.83	1.48	1.62	0.98	0.93	0.94	0.99	1.56	1.56	1.52	1.32	0.89	1.07	0.97	1.05	1.28	1.46	1.32	1.5
J16F1	orf6.3325													1.53		1.05	1.27	0.42	0.34	0.31	0.29					0.27	0.21	0.25	0.21
F58B4	orf6.7001											0.19					0.33														0.49
F60B4	orf6.5699	2.6	2.04	2.05	1.25	1.51	1.84	1.7	2.17	1.84	1.46	1	1.4	1.05	0.99	1.07	1.94	0.64	1.11	1.1	1.31	0.99	1.04	0.84	1.05	1.36	1.06	1.14	1.25	0.97	0.79	0.59	0.74	0.96	0.89	0.59	0.57
F58B5	orf6.1434	0.18		0.21								0.1			1.18		0.65	0.75	0.92	0.51				0.46	0.41					0.48		0.57	0.6		1.14
F60B5	orf6.7089	0.67		0.31					0.53	0.56		0.28					0.69		1.78
F58B6	orf6.4398	0.11		0.03								0.15					0.24	0.98	0.69	0.66		0.4	0.4	0.39	0.29										0.71
F60B6	orf6.3187	1.78		1.88					2.18	1.96				0.9	0.72	1.08	1.36	0.97	2.41	1.64	1.9	1.48	1.03	1.15	1.24	2.62	2.56	1.9	2.77	0.82	0.78	0.38	0.53		0.76	0.5	0.59
F58B7	orf6.4035											0.17						0.86	0.85							0.26
F60B7	orf6.2775																														1.05
F58B8	orf6.4032	0.33	0.25	0.14								0.53					0.35		0.79				0.37	0.43	0.38					0.45	0.41	0.38	0.29
J12A5	orf6.1764	1.81	2.5	3.12	1.71	1.6		1	1.39	1.65	1.26	1.45	1.24	1.17	0.94	1.13	1.36	0.5	1.01	0.99		1.15	0.8	1.34	1.12	0.97	0.87	1.07	1.04	0.89	0.85	0.78	0.83	0.84	0.8	0.65	0.69
J12C5	orf6.8821							0.54	0.53	0.5	0.48	0.71	0.64	0.81	0.99	0.99	0.86	0.7	0.71	0.73	0.61			1.36		0.66	0.59	0.9	0.74	1.02	0.89	1.05	0.91	0.57	0.56	0.64	0.53
J50A6	orf6.8092	0.16					0.15										0.46
J12E9	orf6.3021	0.72	0.39	0.41	0.64	0.36	0.47	1.37	1.42	1.56	1.8	1.55	1.1	0.93	0.92	0.87	0.76	0.94	0.93	1.12	0.8	0.8	0.78	0.98	1.01	0.85	0.81	0.97	1.02	0.72	0.69	0.71	0.55	0.92	0.87	0.93	0.7
J50A10	orf6.7369	0.11		0.13													0.28													0.25	0.39
J12G1	orf6.8839			1.67					1.42	1.43	1.21		1.03				1.12		1.87				0.76	1.19					1.8	0.96	0.96		0.8	1.52	1.66		1.66
J50C2	orf6.2666	1.49	1.49	2.17	1.74	1.44	1.83		2.14	1.92	1.63	1.67	1.7	1.19	1.12	1.4	1.1	1.09	1.15	1.32	0.99	1.1	0.84	1.23	0.92	1.03	1.21	1.38	1.2	1.13	1.08	0.77	0.8	1.33	1.22	1.02	1
J16F5		2.51	1.85	1.74	1.61	1.87	1.39	1.75	2.18	2.14	1.72	1.36	1.62	1.13	1.22	1.15	1.44	1.51	1.75	1.59	1.64	1.05	0.92	1.13	1.18	1.87	1.86	1.69	1.7	0.91	1.09	0.8	0.94	1.24	1.13	0.77	0.91
J50C6	orf6.1822	0.19	0.23	0.26	0.24	0.33	0.24							1.47	0.59	0.71		3.62
J16A5		3.44	3	7.93	6.58	7.36	7.71	3.25	3.53	7.95	6.5	5.9	6.28	4.46	6.88	3.57	6.43	4.55	5.92	4.01	5.7	4.02	4.12	6.32	4.83	4.55	5.32	5.42	5.31	3.18	3.92	4.29	3	3.43	3.21
J16F9	orf6.4181		0.7					0.43	0.47	0.79	0.54	0.42	0.37	0.81	1.06	0.91	1.03	0.76	0.81	0.82	0.65	1	1.03	0.91		0.89	0.81	0.81	0.72	1	0.84	1.11	1.04	0.74	0.73	0.77	0.92
J50C10	orf6.2375	0.15
J16C5	orf6.3107																													0.74	0.85	0.92	0.89	1.62	1.82	2.23	2.08
J16H1	orf6.8489							0.19	0.27			0.25	0.33			0.94	0.85	1.01	1.08	0.77						0.74	0.74		0.56					0.61	0.64		0.73
J50E2	orf6.6482	0.1
J16C9	orf6.7492	1.1	0.97	0.9	0.6	0.58		1.3	1.41	1.23	1.19	1.04	1.06	1.1	1.15	0.73	0.78	1.34	1.06	1.02						1.42	1.14		1.11	1.18	1	1.08	0.97	1.23	1.06	1.12	1.06
J20B1		0.81	0.41	0.33	0.49	0.57	0.38	1.8	1.51		1.45	1.79	1.57	0.64	0.64	0.55	0.71	1.6	1.06	1.09	1.16	0.63	0.55	0.92	0.78	1.04	1	1.2	1.18	0.65	1.12	0.85	0.68	1.05	1.17	1.09	0.87
J20B1		1.05	0.5	0.38	0.59	0.38	0.36	2.77	1.79	1.5	2.28	1.67	2.03	1.05	0.74	0.78	0.67	1.03	0.85	0.77	0.71	0.85	0.66	0.78	1.02	0.74	0.62	0.82	0.75	0.7	0.83	0.79	0.62	0.6	0.82	0.59	0.57
J50E6	orf6.3234	0.85		1.03		1.08				1.68			0.71				1.13		1.59	1.25				1.44	0.74					0.97	0.93	1.07	0.92		1.38	1.52	1.48
J20B5	orf6.5337	0.77	0.44	0.37	0.55	0.57	0.48				1.27	1.3		0.81	0.53	0.82	0.8	1.47	1.44	1.13		0.99	0.9	1.04	0.98	1.2				0.9	1.09	0.98		1.35	1.77	1.41	1.1
J20B5	orf6.5337	3.23		2.59					5.04			4.77		5.38	4.85	5.41	6.95	5.05	5.66	3.91	4.51	4.68	4.17	4.8	4.16	2.37	4		3.46	3.01	3.67	3.19	3.04	2.44	2.13
J20B9		0.73	0.48	0.31	0.51	0.69	0.31	3.43	3.29	3.23	3.67	1.98	3.24	0.93	0.67	0.8	0.78	2.19	1.71	1.82	1.87	0.63	0.69	0.82	0.79	1.54	0.97	1.47	1.04	0.69	0.94	0.84	0.66	1.32	1.46	1.48	1.18
J20B9		1.36	1.4	1.51	1.1	1.1	1.13	1.37	1.61	1.6	1.34	1.32	0.86	0.86	1.02	0.7	1.26	0.99	0.97	1	0.96	0.81	1.12	0.98	1.09	1.25	0.9	1.05	1.12	0.86	0.98	0.78	0.73	1.04	1.26	0.86	0.85
J20D1		1.87	1.79	1.9	1.62	1.77	1.2	1.8	1.95	2.6	1.6	1.33	1.37	1.15	1.16	1.12	1.4	0.99	1.8	1.05	1.16	1.18	1.02	1.5	1.43	1.86	1.68	1.53	1.52	0.81	0.96	0.67	0.73	0.99	1.07	0.66	0.79
J20D9	orf6.584	0.97	0.42	0.41	0.45	0.43	0.42		1.92	1.73	2.08	1.79	2.09	0.89	0.6	0.61	0.81	1.27	1.12	1.17		0.79	0.75	0.99	0.98	0.87				0.86	0.91	1.05	0.78	1.17	1.75	1.11	0.97
J20F1	orf6.3912																		0.79	0.97
J20H1	orf6.5897	0.83	0.48	0.45	0.53	0.55	0.39	1.75	1.63	1.67	1.88	1.58	1.88	1.01	0.59	0.63	0.63	1.27	1.28	1.29	1.09	0.95	0.67	0.79	0.85	0.94	1.15	1.26	1.34	0.7	1.15	0.87	0.71	1.24	1.26	1.22	0.83
F60B8	orf6.5481	0.81	0.72	0.71		0.57	0.58					0.53		0.65	0.91	0.84	1.03	0.93	1.08	0.84	1.65		0.7	0.64	0.63	0.87	1.25	1.34	1.31	0.5	0.62	0.66		0.57		0.63
F58B9	orf6.4035	0.54	0.67	0.9	0.76	0.73	0.66	0.17	0.25	0.35	0.22	0.18	0.17	0.95	1.25	1.06	0.79	0.62	0.67	0.57	0.44	0.65	0.75	0.72	0.56	0.5	0.56	0.51	0.45	0.86	0.79	0.91	1.04	0.37	0.47	0.44	0.5
F60B9	orf6.1249	0.23															0.34			1.16					0.14
F58B10	orf6.7065	0.55	0.82	0.53	0.74	0.64		0.39	0.34	0.53	0.44	0.28	0.31	0.74	0.86	1.02	0.87	1.48	1.72	1.5	1.55	0.76	0.75	0.74	0.68	1.11	0.98	1.15	1.11	1.13	0.94	1.12	1.15	0.94	0.92	1.08	1.16
J44A3	orf6.7373	0.21										0.08										0.12		0.43
F60B10	orf6.1167	0.6						0.34			0.18	0.14					0.6			2.03	0.94				0.44	0.99					0.86	0.63	0.74		0.98
J44A10	orf6.4091	1.08	1.11			1.53		1.13	0.86	1.2	1.16	0.83	0.92	0.82	0.86	0.85	1.05	1.96	1.71	1.32	1.41	0.72	0.72	0.97	0.98	1.2	1.22	1.32		0.84	1.01	0.88	0.69		1.15	0.98	0.88
F58B11	orf6.2319	0.18										0.23					0.35	1.29	0.98	0.76		0.61	0.43	0.62		0.54		0.49			0.88	0.61			0.77
J44C7	orf6.4362	0.49	0.3	0.39	0.38	0.49	0.26	0.95	0.72	1.03	1.35	0.69	1.02	1.14	0.58	0.75	0.73	1.27	1.23	0.98	1.21	1.05		0.75	1.48	0.88	1.13	0.64		1.62	1.68	1.1			1.18	0.63	0.67
F60B11	orf6.1592	1.13																													1.32
J44D2	orf6.8589	1.96	2.78		1.28	1.88	1.61	1.48	1.13	1.78	1.31	1.02	1.51	1.03	1.06	0.98	1.27	0.8	1.8	1.05	1.66	1.41	1.38	1.39	1.21	1.39	1.08	1.66	1.68	0.89	1.17	0.64	0.6	0.88	1.01	0.71	0.51
J44D7	orf6.1847	0.8					0.37		0.46	0.6		0.44					0.58		2.13					1.7						1.31
F60B12	orf6.4733	0.46	0.32	0.34					0.36			0.21		0.32		0.37	0.41	0.57	0.44	0.76		0.25	0.41	0.45	0.19	0.52	0.45	0.53		0.37	0.28	0.34	0.22	0.51	0.42	0.38	0.43
Op1H4																		0.54	0.5							0.55		0.68				1.27				0.87	1.11
Op1H12		0.69	0.49	0.37	0.66	0.49	0.75	1.58	0.93	0.97	1.38	0.93	1.25	0.79	0.51	0.61	0.88	0.59	0.49	0.67	0.64	0.54	0.49	0.65	0.48	0.44	0.51	0.61	0.74	1.7	1.11	1.37	1.23	1.23	1.09	1.01	1.61
J16E1	orf6.3632																0.88		1.13	1.12						1.67				1.02	1.08	1.08	1.06		1.24	1.38	1.51
J16E5	orf6.5908	1.2	1.39	1.11	0.84	0.85	0.72	1.37	1.63	1.36	1.37	1.38	1.16	1.06	1.33	1.31	1.12	1.25	1.59	1.2	1.56	1.22	0.99	1.27	1.15	1.96	1.71	1.63	2.24	0.8	0.88	0.87	0.97	1.35	1.43	1.24	1.32
J16G1	orf6.4044		0.97	0.96				1	1.01	0.86	0.74		0.65	1		1.03	0.87	1.25	1.19	1.33				1.3		1.16	1.21		1.35	1.18	0.92	1.09	1.05	0.9	0.87	0.91	0.95
J16G9	orf6.4146	0.69	0.83	1.23	0.78			0.79	0.82	1.12	1.02		0.61	0.86	1.49	1.15	0.94	0.64	0.88	0.8	0.63	0.8	1.01	0.84	0.67	1.01	1.07	0.85	0.6	0.84	0.92	0.97	1.17	1.13	1.07	1.27	1.48
J20A1	orf6.4468	0.94	0.83	0.84	0.77	0.7	0.68	1.3	1.39	1.4	1.28	1.35	1.16	1.16	0.97	1.18	0.91	1.04	1.03	1.03	0.97	0.89	0.96	1.22	1.21	1.04	0.87	1.06	1.08	0.95	0.93	0.99	0.96	0.95	1.05	1.13	1.03
J20A1	orf6.4468	1.69	2.22	2.85	1.45	1.46	1.94	1.58	2.45	2.92	1.78	1.66	1.5	1.41	1.36	1.21	1.63	1.09	2.07	1.78	1.76	1.26	0.89	1.32	1.6	2.32	2.05	1.9	2.11	0.74	0.88	0.61	0.66	0.89	1.06	0.85	0.84
J20A9	orf6.5213	1.25	1.09	1.14	1.29	1.03		1.07	1.17	1.29	1.16	1.12	0.93	1.03	1.21	1.12	1.14	1.26	1.23	1.17				1.49		1.13	1.23		1.2	1.02	1.03	1	0.93	1.1	1.05		1.02
J20A9	orf6.5213	0.97	0.64	0.63	0.64	0.57	0.6	1.28	1.07	1.08	1.26	1.65	1.17	1.11	0.7	0.8	0.85	1.05	0.87	0.99	1.02	0.76	0.83	1.11	1.14	1.01	0.97	0.81	0.95	1.05	1	1.13	0.99	0.78	0.81	0.8	0.78
J20C5	orf6.8406	1.42	1.03	1.07	1.03	0.94	0.79	1.01	0.9	0.95	0.88	0.92	0.86	1.01	0.95	0.97	1.03	1.04	0.91	1.07	1.1	1.07	0.85	1.31	1.16	1.03	1.05	1.05	1.1	0.88	0.88	0.84	0.84	0.91	0.75	0.9	0.88
J20H9		1.45	0.78	0.78	0.86	0.97	0.93	0.79	0.71	0.76	0.88	1.1	1.05	1.06	0.7	0.86	0.85	0.6	0.48	0.49	0.46	1.04	1.16	1.26	1.06	0.56	0.51	0.55	0.53	1.47	1.09	1.22	1.16	0.54	0.83	0.77	0.64
J20E1	orf6.3723	1.21		0.87	0.78			0.62	0.47	0.43	0.59	0.63	0.48	0.92		0.88	0.89	1.04	0.71	0.76				1.14		0.62	0.65		0.69	1.03	0.96		1.19	0.78	0.76	0.82	0.77
J20E5	orf6.4519	1.43	0.95	0.95	0.92			0.68	0.62	0.75	0.59	0.83	0.46	0.97		0.79	0.97	1.06	1.05	1.04			0.92	1.43	0.85	0.92	0.78		0.72	1.06	1.13	0.95	0.88	1.1	1.07	1.15
J20G1	orf6.8948	1.58	0.82	0.98	0.88	0.73	1.07	1.03	0.75	0.82	0.81	0.99	0.97	0.96	0.93	0.81	1.01	1.09	1.03	1.14	1.04	1	1.01	1.41	1.17	0.88	0.9	0.96	0.92	0.9	0.96	0.88	0.87	0.48	0.64	0.6	0.53
J24F5	orf6.3055	1.27	0.76	0.71	0.99	0.88	0.85	0.71	0.88		0.96	0.6	0.59	0.75	0.91	0.74	1.18	1.1	1.17	0.88	1.09	0.83	0.93	1.2	1.65	1.27	1.23	1.23	1.49	0.9	1.04	1.06	0.97	1.72	1.54	1.45	1.55
J24H1	orf6.2216	1.24	0.64	0.48	0.6	0.84	0.87	0.55	0.43	0.46	0.35	0.45	0.41	0.71	0.5	0.63	0.71	0.49	0.42	0.73	0.58	0.72	0.73	0.92	1	0.43	0.49	0.43	0.72	1.21	1.24	1.38	1.5	0.68	0.47	0.7	0.91
J24H5	orf6.4964	1.09	0.67	0.81		0.95		0.64	0.96	1.14			0.6	0.95	0.66	0.74	1.18	1.34	1.14	1.24		0.78	0.81	0.99	1.33	1.41		0.72	0.93	1.08	1.08	1.12	1.5	1.99	1.57	1.52	2.39
J30B1	orf6.3763	5.34		4.35		6.75				4.49									4.38				0.19	0.29	0.19					3.4	3.58			3	3.41
J30B5	orf6.7332	1.32	0.92	1.15	1.09	1.08	1.09	0.73	0.93		0.85		0.67	0.94	1.28	1.17	1.17	1.98	2.07	2.03	1.81	0.71	0.99	1.16	0.95	1.54	1.89	2.14	1.98	1	1.2	1.03	1.48	2.15	2.14	2.35	2.08
F59B2	orf6.548	0.27										0.12					0.39						0.43									0.63			2.49	0.57
F61B2	orf6.4986	1.61	1.77	2.85	1.34	2.27	1.71	1.84	2.34	2.37	1.57	1.63	1.71	0.73	1.01	1.36	1.37	1.06	2.24	1.59	1.71	1.38	1.06	1	1.39	2.5	2.33	1.9	2.95	0.7	0.78	0.41	0.46	0.85	1.04	0.41	0.57
F59B3	orf6.2656	0.22	0.21	0.13			0.34			0.55	0.43	0.14		0.34			0.34	3.65	1.29			0.37	0.4		0.35							0.77		1.46	1.43
F61B3	orf6.4983	0.61	0.5	0.84	0.73	0.96	0.51	0.54	0.72		0.47	0.6	0.5	0.62	0.56	0.52	1.05	0.85	0.81	0.81	0.74	0.63	0.44	0.65	0.56	1.01	1.03	0.74	0.74	1.03	1.05	0.94	1.02	1.41	1.37	1.23	1.17
F59B4	orf6.1074																															1.95				1.2
F59B5	orf6.1019	0.2	0.16	0.09	0.11							0.2
F61B5	orf6.4043	0.86	0.49	0.38	0.47							0.65		0.59	0.49	0.59	0.73		1.31	1.13		1.11		0.82	1.03					0.89	0.77	0.9	0.86	1.13	1.28		1.05
F59B6	orf6.3709																		0.44
J20G5	orf6.4745	1.05	0.63	0.5	0.64	0.47	0.77	1.13	1.18	1.01	1.08	1.15	1.12	1.04	0.95	0.85	0.9	1.09	0.99	1.18	1.04	0.9	0.81	1.27	1.01	1.11	0.85	1.16	1.18	1.08	0.99	1.02	1.16	1.01	1.01	1.13	1.19
J20G9	orf6.3672	1.18	0.8	1.13	0.88	0.83	0.88	0.74	0.67	0.59	0.62	0.81	0.61	1.02	0.94	0.76	0.89	1.11	0.9	0.92	0.91	1.15	1.26	1.25	1.15	1.04	0.77	1.04	1.2	1.01	0.84	0.91	0.96	0.74	0.75	0.79	0.76
J24C5	orf6.3138	1.31	1.37	1.27	1.2	1.4	1.26	1.79	1.6	1.72	1.55	1.75	1.8	1.01	1.05	1.13	1.27	0.85	1.11	1.05	1.15	0.93	0.88	1.13	1.05	1.29	1.38	1.4	1.67	1	1.06	0.96	0.96	1.12	1.2	1.18	1.27
J30A5	orf6.6527																0.87	0.82	0.68
J30D1	orf6.8908																						0.44	0.37	0.43
J30E5	orf6.2043	0.93	0.66	0.81	0.74	0.5		0.47	0.74	0.72	0.74	0.5	0.38				1.06	1.34	1.3			1.1	0.96	1.08	1.06	0.74	1.02		1.05	1.22	1.04	1.36	1.42	1.39	1.11	1.11	1.51
J34C5	orf6.7916	2.82	2.21						4.16														0.91	1.06	1.33				4.87	1.03	1		1.21		1.34		1.52
J34G9	orf6.7940	0.66	0.37	0.48	0.44	0.4	0.53	0.31	0.19	0.22	0.2	0.32	0.25	0.76	0.75	0.66	0.67	0.25	0.25	0.32	0.2	0.88	0.79	1.48	0.89	0.4	0.34	0.4	0.4	1.48	1.11	1.25	1.48	1.05	0.82	1.14	1.29
J30F1	orf6.2985	1.17	1.28	1.94	1.96	1		0.54	0.98	1.49	1.49		0.72	1.38		1.32	1.43		1.05	1.11		0.73	0.57	0.49	0.72	1.32			1.46	0.65	0.72	0.76	0.86		1.19
J30F5	orf6.4811																0.6
J30F9	orf6.9138							0.63	0.56				0.45					0.93	0.68	0.8						0.74			0.79	1.18				0.7	0.86		0.75
J30H1	orf6.5375																					0.14	0.08	0.14	0.08
J30H5	orf6.5351										0.58						0.92	1.24	0.82	0.66
J30H9	orf6.7981																	0.65	0.7	0.65
J34B1		1.25	0.87	1.73	1.7	1.73	1.74	0.98	1.48	3.26	2.39	1.36	1.38	0.85	1.01	0.91	1.45					0.89	1.15	1.49	1.56				1.69	0.73	1.15	0.92	1.43	1.95	2.16		2.02
F61B6	orf6.1892	1.3	1.34	1.72		1.2		0.95	1.4	2.06	1.14	1.16	0.85	1.03	0.97	1.35	1.2	1.04	1.37	1.12	1.43	0.86	0.9	0.87	0.82	1.33	1.13	1.3	1.28	0.75	0.94	0.71	0.79	1.13	1.34	0.87	1
F59B7	orf6.3710	0.33	0.12	0.2	0.18	0.24						0.35					0.34						0.23		0.28
F61B7	orf6.7858																		0.69															0.72	0.75		0.72
F59B8	orf6.6686	0.57										0.22					0.33		2.37				0.37		0.64					0.86		1.74
F61B8	orf6.7852	1.01	0.43		0.69	0.58	0.64	0.42	0.46	0.75	0.56	0.51	0.6	0.79	0.54	0.7	0.7	0.85	0.82	0.63	0.78	0.93	1.05	0.99	0.76	0.32	0.46	0.3	0.39	1.3	0.98	1.28	1.23	0.64	0.5	0.65	0.66
F59B9	orf6.2663	0.99	0.69	0.33	0.62	0.61	0.44	2.5	1.86	1.78	2.25	2	3.34	0.83	0.55	0.85	0.6	2.05	1.13	1.15	1.03	0.61	1.23	1.03	0.86	1.15	0.86	1.11	0.87	0.76	1.02	0.82	0.74	0.79	1.15	0.79	0.83
F59B10	orf6.2662	0.13		0.14								0.12					0.23
F61B10	orf6.6509	1.26	0.68	1.09				0.75	0.5	0.6	0.43	0.51	0.41	0.95	1.02	1.43	0.93	1.09	0.86	0.97	0.67	0.87	1.07	0.88	0.83	0.83	0.89	0.76	0.86	1.2	1.05	1.11	1.11	1.16	1.04	0.97	1.01
F59B11	orf6.3748	0.26	0.2	0.16	0.24				0.56			0.14		0.37					1.27			0.32	0.42	0.56	0.37								0.67		2.17	0.68
J43A1	orf6.1866	2.09	2.02	1.36	1.14	1.36		2	2.52	1.31	1.18	1.12	1.21				0.75	1.56	1.39	1.12		1.32	1.26	1.75	1.27	2.56	2.37	2.85	2.76	0.8	0.69	0.57	0.62	1.81	1.73	1.58	1.53
J43E9	orf6.6057																0.81					1.14		1.02
J43G5	orf6.6051	0.73	0.57	0.57	0.59	0.56	0.61	1.59	1.5	2.39	3.93	2.47	2.15	1.16	0.9	0.61	0.95	1.39	1.41	1.56	1.2	1.03	0.81	1.18	1.19	1.15	1.31	1.73	1.58	0.71	0.81	0.8	0.63	1.07	1.17	1.25	0.83
J48C5	orf6.8024	0.39	0.32						0.55	0.42							0.47	0.85	0.69	0.72						0.63					0.81			0.45	0.58	0.58	0.58
J34B5	orf6.7036	1.37	0.9	0.68											0.76	0.82	0.92		1.63																1.63
J48E9	orf6.4590	2.07	1.68	2.69	1.2	2.74	2.03	2.85	2.09	2.89	2.94	3.61	3.68	2.72	3.65	3.29	3.89	1.6	1.22	1.38	1.96	3.08	4.2	5.74	3.19	2.9	3.44	4.64	3.82	4	2.91	2.44	2.53	3.38	2.66	2.75	2.21
J34B9	orf6.8344							0.28	0.39	0.65	0.43		0.24
J52A5	orf6.8498	0.07
J34D5	orf6.1958							0.37					0.28				1.2	1.16	0.95	0.89						0.66	0.61	0.47	0.51					0.69	0.88		0.73
J34D9		1.97	1.29	1.02	0.91	1.45	1.53		1.29	1.56		1.28	1.24	0.69			1.15		0.93	0.69		1.13	0.91		1.16					0.89		0.94			1.42
J34H1	orf6.2218	1.9	0.87			0.73	0.57	1.42	1.24	1.06			1.23	0.66	0.44	0.65	0.47		0.54	0.87		0.62	0.32	0.3	0.22				1.15	1.01		1.33		1.43	1.36		1.07
J34H5	orf6.4868		0.94	1.97						2.41												0.69	0.47	0.55	0.27					1.31	1.55		1.69	2.89	2.07		2.65
J34H9	orf6.2934			4.15																		0.24	0.11	0.25	0.13
J52A9	orf6.9119							0.23	0.21	0.28	0.31	0.2	0.32					1.9	1.17	1.14			0.95	1.62						1.48		2.19	1.63	1.67	1.71
J52C1	orf6.2144	0.96		1.42	1.05	1.11	1.22	1.23	1.17	1.1	1.25	1.28	0.85	1.83	0.77	1.33	1.21	2.11	1.3	2.09	1.85	1.12	1.42	1.62	0.91	1.56		1.52	1.62	1.12	1.41	1.02	1.07	1.47	1.58		1.52
J52C5	orf6.3486	0.53	0.93	0.65	0.5	0.64	0.62	0.45	1.12	0.72	0.64	0.38			1.38	0.72	1.23	2.92	2	1.08	1.11	0.57	0.78	1.32		1.25			1.46	0.95	1.29	0.86			2.35	1.23	1.38
J52E1	orf6.4633	0.5	0.8	0.43	0.38	0.37	0.48	0.69	0.87	1.29	2.24	0.73	1.4	1.49	0.71		0.91	3.32	1.92	2.34		1.17	0.63	1.52	1.06	1.48	1.28	1.41	2.09		0.98	0.6				1.28
J52E5	orf6.2618	0.09	0.1							0.26		0.11							1.66	1.82												0.86			2.55
J52E9	orf6.3087	0.16										0.09						3.27												0.91					2.63
J52G5	orf6.518	0.62	0.48	0.79		0.37	0.43	0.66	0.35	1.04		0.79	0.89			0.59	1.13	2.84	1.33		1.08	1.45	0.85	0.93			0.96	1.34	1.4	1.31		1.91	1.97		1.54	1.46	0.7
J43F9		2.59	2.64	3.32	2.34	2.11	1.67	2.33	3.09	2.11	1.84	1.48	1.85	1.78	1.82	2.08	2.03	0.98	1.98	2.36	2.04	2.44	1.51	1.81	2.1	2.79	2.66	2.24	3.57	0.84	0.8	0.46	0.45	0.81	0.78	0.39	0.41
J52G9	orf6.1960	0.56	0.38		0.52	0.62								1.67	0.83	1.33	1.26	3.32	0.98	1.44	0.81	0.76	1.04	1.2	1.08				1.5	1.72	1	0.77	1.25	1.6	1.73	1.82
J43H1																	0.87		1.51			1		0.96						0.96
J48B5	orf6.568	1.69	1.33	1.94	1.58	1.66	1.09	1.23	1.22	1.73	0.97	1.06	0.92	1.37	1.46	1.57	1.43	1.05	1.46	1.21	1.13	1.24	1.1	1.24	1.11	1.77	1.58	1.68	1.44	0.97	0.92	0.95	1.01	1.18	1.17	1.11	1.26
J48D1	orf6.4017	0.79	0.58	0.43													0.92	3.64	2.11					2.75						2.01	2.94	1.65	2.48	3.13	3.84	2.01
J48D5	orf6.1186	0.25	0.32																2.41
J48F1	orf6.4419	0.82	1.92	1.32	1.42	1.78	0.62	2.32	2.05	1.11	1.82	1.57	1.72	1.8	1.89	1.22	1.44	1.97	1.6	1.16	1.7	0.81	0.97	1.18	1.64	2.83	2.03	1.84	2.03	1.04	1.39	1.15	1.47	1.12	2.03	0.9	1.08
J2C1	orf6.2193	1.48	1.36	1.37	0.88	0.82	0.75	2.8	2.69	2.22	1.9	1.66	1.23	1.61	1.49	1.06	1.08	0.69	0.58	0.68	0.61	1.36	1.13	1.27	1.32	0.67	0.84	0.58	0.66	1.04	1.06	1	0.93	0.6	0.62	0.57	0.47
J2C5	orf6.1312	4.73	3.54	4.36	3.25	5.53	2.78	13.6	16.04	27.39	15.87	9.33	13.46	1.83	1.88	1.18	1.43		2.87	3.02		1.54	1.6	2.47	1.95		2.65	1.97	2.62	2.35	2.17	2.11	2.32	3.41	4.03	3.07	2.68
J2E1	orf6.8147			1.99				0.76	1.07	1.47	1	1.05	0.76					0.7	1.1	1.37
J2E9	orf6.7339	1.53	1.96	2.79	1.82	1.46	1.52	1.24	1.33	1.55	1.37	1.26	1.01	1.26	0.9	0.79	1.16	0.86	1.32	1.36	1.15	0.97			0.96	1.27	0.95	1.27	1.11	0.87	0.84	0.73	0.83	0.75	1.03	0.8	0.77
J2G1	orf6.4742	1.36	1.71	1.51	1.01	1.05	1.16	0.94	1.13	1.59	1.25	1.01	0.89	1.23	0.6	0.83	0.97	0.9	1.3	1.38	1.09	0.97	0.87	1.01	0.94	1.11	1.06	1.02	1.02	0.78	0.79	0.68	0.79	0.86	0.88	0.94	0.8
J2G9	orf6.4005												0.71
J44E9	orf6.1154											0.24					0.26
Op1F4										0.92				0.76	0.94	1.14	1.34	1.25	1.27	1.65	1.56	0.68	0.91	0.86	0.51	0.72	0.96	0.94	0.95	0.74	0.7	0.84	0.65	0.21	0.2	0.24	0.18
Op1F8														4.64	7.94	7.22	10.77	2.17	2.46	2.46	3.35	1.38	2.14	1	1.2	0.86	1.33	0.64	1.18	19.14	13.43	12.19	15.79	4.03	3.84	3.57	2.54
J6C9	orf6.3616	1.68	3.04	2.39	1.62	1.4	2.22	1.14	2.26	1.99	1.37	1.44	1.56	0.83	1.03	1.28	1.02	0.51	1.18	1.06	1.03	1.26	0.99	1.25	0.87	0.97	0.85	1.38	0.94	0.67	0.8	0.6	0.53	0.54	0.68	0.47	0.37
J6G1	orf6.8259																		0.52
J6G9	orf6.5738									1.82									0.99
J10A1	orf6.6270	1.56	1.04	0.95	0.92	0.95	1	0.95	1.55	0.86	1.01	0.85	0.64	1.09	0.81	0.71	0.91	1.7	1.56	1.41		0.9	1.3	1.3	1.3	1.65	1.51	1.9	1.28	0.95	0.83	0.8	0.97	0.9	0.84	0.88	0.8
J10C5	orf6.7962	1.14	1.35	1.79	1.14	1.43	1.22	1.47	1.44	1.65	2.31	2.47	1.26	1.38	0.96	0.91	0.93	1.58	1.78	1.66		1.18	0.95	1.26	0.86	1.35	1.29	1.9	1.73	1.08	1.05	0.97	0.94	1.43	1.51	1.37	1.45
J10C9	orf6.3310	2.04	1.38	1.07	0.77	0.83	0.99	1.91	1.36	0.65	0.64	0.86	0.85	0.94	0.48	0.52	0.67	0.91	0.88	1	0.87	1.6	1.83	2.69	2.36	1.34	1.28	1.66	1.72	0.95	0.85	0.99	1.05	0.58	0.45	0.71	0.67
J10G9	orf6.5363							1.03		1.65	1.16		1.04	0.78	1.33	1.08	0.85		1.47	1.23											1.09		0.96
J14A9	orf6.8116	1.04	0.85	0.79	0.63			0.73	0.66	0.58	0.55	0.56	0.7	0.54	0.84	0.92	0.55	0.64	0.65	0.68	0.64	1.08			0.67	0.6	0.65	0.93	0.78	0.98	0.84	0.99	1.08	0.77	0.78	0.91	0.95
F33B5	orf6.5732																		1.01	0.89
F30B6	orf6.6568	0.87	0.32	0.36	0.43	0.42	0.58	0.85	0.64	0.9	0.8	0.6	0.8	0.54		0.67	0.58	1.16	0.91	1.15		0.61	0.72	1.24	0.72	0.8	0.82	0.83	0.84	0.81	0.83	0.83	0.74	0.51	0.71	0.64	0.5
F30B7	orf6.7195	0.18	0.25	0.14		0.34		0.2	0.23			0.09					0.44					0.36	0.38	0.52	0.33					0.85	0.76				1.4
F33B7	orf6.5725																					1.86			1.7
F30B8	orf6.7191	0.17										0.15
F33B8	orf6.5727		0.55													0.81	1.29	2.89				0.81		0.62				1.46				1.21	1.31			2.33	2.18
F30B10	orf6.7188	0.64	0.38									0.26						0.92	0.73	0.76		0.43	0.48	1.02			0.63	0.71	0.72		1.17	0.89			0.58		0.79
F30B11	orf6.7192	0.46	0.66														1		1.17			0.8	0.71	0.89	0.82	1.36				0.72	1.27	1.17	1.27		1.94	1.47
F33B11	orf6.2827	0.64	0.27	0.26						0.45				0.43		0.45	0.73	1.57	0.84		0.93	0.68	0.65		0.86	0.72					1.19		1.11	1.4	1.7	1.44	1.34
F30B12	orf6.5541											0.12
F29C1	orf6.3479			0.09		0.22
F29C2	orf6.2602	0.05		0.05								0.07
F31C2	orf6.2765	0.56	0.34	0.23	0.35	0.34	0.51	0.53	0.64	0.43	0.51	0.33	0.39	0.72	0.69	0.62	0.65	1.18	0.8	0.94	0.72	0.89	0.88	0.88	0.59	0.99	0.85	0.75	0.9	1.01	0.76	1.07	1.08	0.77	0.74	0.93	0.91
F29C3	orf6.2600	0.32	0.21	0.15	0.22	0.25	0.15					0.9					0.53		0.91			0.45		0.73		0.69										1.17
F31C3	orf6.7305	0.56	0.59	0.26	0.58	0.47	0.44		1.33	1.01	1.36	0.94	1.22	0.73	0.57	0.78	0.58	1.67	0.99	1.16	0.86	0.98	0.83	1	0.73	0.81	1.12	0.94	1.23	0.83	0.81	0.96	0.74	1.22	1.75	0.9	1.63
F29C4	orf6.2605	0.11	0.17		0.07	0.16	0.15					0.12					0.19					0.21	0.37								0.81	0.62	0.86			1.1
F29C5	orf6.2601	0.4	0.3		0.38		0.14					0.34					0.88		2.1			0.67	0.61							0.61	0.86	0.93	0.88	1.44	1.5		1.58
F31C5	orf6.7303																													0.74	0.82		0.79
F29C6	orf6.3478	0.34	0.35	0.13			0.16
F31C6	orf6.6589																			1.26						0.8
F29C7	orf6.3480	0.34	0.2			0.1	0.06					0.16							0.81				0.47			0.73										0.84
F31C7	orf6.1333											0.32
F29C8	orf6.3481	0.13	0.15	0.09	0.07	0.11						0.14					0.23		0.62	0.72								0.56					0.48		0.61
F31C8	orf6.1334																		0.83	0.73
F29C9	orf6.6868	0.12
F31C9	orf6.6590	3.31	1.91	0.6	0.78	1.27	1.36	1.36	1.5	0.49	0.54	0.79	0.64	0.93	0.75	0.77	1.02	0.41	0.42	0.56	0.54	0.86	1.15	2.02	2.08	0.85	1	1.25	1.44	0.65	0.74	0.84	0.74	0.79	0.85	0.93	0.9
F29C10	orf6.6868	0.15					0.15					0.21							0.96											0.87
F29C11	orf6.6865	0.23	0.35	0.32	0.41	0.51	0.57	0.54	0.54	0.76	0.5	0.37	0.63		0.88	0.74	0.43	1.47	1.03	0.99		0.61	0.65	0.83	0.48	0.82	0.96	0.86	0.81	0.91	0.77	0.85	0.8	0.93	0.87	1.08	1.25
F29C12	orf6.6866	0.52	0.47	0.48	0.62	0.63	0.73	0.64	0.87	0.95	0.69	0.5	0.58	0.66	0.91	0.79	0.58	1.85	1.48	1.45	1.48	0.6	0.66	0.84	0.59	0.91	1.04	0.95	0.89	0.88	0.82	0.89	1.06	1.18	0.98	1.19	1.38
F31C12	orf6.2671	0.34	0.23	0.18					0.3	0.31	0.29	0.29				0.73	0.36	0.96	0.71	0.46	0.38	0.64	0.79	0.78	0.65	0.33	0.39	0.38	0.43								0.98
F30C1	orf6.5542	1.06	1.04	0.71	0.53	0.73	0.77	1.81	2.13	1.35	1.07	1.19	1.05	0.91	1.05	0.61	1.21	3.29	3.75	2.03	3.24	0.94	0.76	0.95	0.91	5.04	4.41	4.85	4.38	0.72	0.71	0.84	0.86	2.46	1.98	2.31	2.7
F33C1	orf6.4683	0.23	0.3	0.33	0.32				0.48	0.53		0.21					0.42		1.16	1.25				0.58						0.52	0.59	0.62	0.62		0.98	0.89
F30C2	orf6.5540	0.93	0.71														0.72		1.09												0.83						1.41
F33C2	orf6.4684																		0.33							0.35
F30C3	orf6.7352	0.1															0.19
R4C5	orf6.6697		2.69	3.16	2.03			0.67	0.75	1.12	0.91	0.91	1.01				1.14	1.23	2.03	1.57	1.58	1.61				2.14	1.94	1.58	1.98	1.14	1.02	0.52	0.53	1.09	1	0.53	0.45
F33C3	orf6.4107	0.58	0.23	0.15	0.31												0.39		1.05	0.92		1	0.75
F30C4	orf6.7361	0.53	1.1	0.92	0.72	0.99	0.79	0.66	1.18	1	0.92	1.01	0.67	0.78	1.06	0.88	0.88	1.4	1.6	1	1.5	0.7	0.6	0.87	0.66	1.08	1.38	1.47		0.67	0.69	0.73	0.81	1.22	1.18	1.15	1.27
R4C6	orf6.138	1.36	1	1.09	1.03	1.09			1.25	1.59	1.27	1.15		0.85	1.11	1.05	0.96		1.1	1.18		0.77	0.91	0.85	0.98	0.97			1.04	0.87	1.02		0.89	1.52	1.54	1.6	1.29
F33C4	orf6.4675	0.19															0.53					0.61		0.79
M4C7	orf6.4613	0.94	0.8	0.72	0.83	0.71	0.82	0.82	1.19		1.36	0.76	0.96	1.03	0.77	1.1	0.89	0.85	0.77	0.68	0.81	1.04	0.85	0.94	0.76	1.03	1.1	0.91	0.73	0.92	1.02	1.08	1.21	0.95	1.01	1.21	1.24
F30C5	orf6.6144	0.4	0.47					0.37		0.44	0.41	0.25	0.31	0.92		0.76	0.69	1.12	0.86	0.89	0.74	0.93	1.03	0.9	0.74	0.72	0.84		0.64	0.76	0.91	0.77	0.9	0.58	0.59	0.67	0.63
R4C7	orf6.1354	1.47	2.34	2.5	1.65	1.27	1.32	1.18	1.71		1.06	1.12	1.03	1.2	1.22	1.13	1.54	0.89	1.06	1.27	1.05	1.21	1.17	1.1	1.19	1.88	2.35	2.1	1.42	0.97	0.84	0.66	0.68	0.99	0.81	0.69	0.61
R4C8	orf6.7928		1.01														1.29		1.26			0.83	0.81	0.77	0.78		1.23			0.93		1.22			1.36	1.35
R4C9	orf6.4232	1.56	1.19	1.53	1.6	1.36			1.14	1.36	0.99		0.68	0.85	1.71	1.78	1.41	1.58	1.97	1.3		0.61	0.77	0.81	1.01	1.24				0.99	1.16	1.02	1.34	1.62	1.76	2.17	1.68
M4C10	orf6.2602																					1.15
F33C6	orf6.4681																		1.08					0.67						0.86	0.92	0.91	0.72
F30C7	orf6.6140	0.34	0.28		0.28	0.25	0.26	0.29	0.34	0.3	0.31	0.23	0.31	0.64	0.62	0.59	0.38		1.37			0.44	0.52	0.68	0.59	0.79	0.86		0.79	0.79	0.97	1.02	0.88		1.2	1.16	1.5
F33C7	orf6.4676																	1.13	1.1	1		1	0.82	0.97	0.75	1.09	0.86		0.85			1.2		1.55		1.34	1.52
F30C8	orf6.6141	0.29	0.26	0.17								0.28					0.37		0.94			0.41		0.6						0.61	0.71		0.59		0.69
R4C10	orf6.8571																0.83	1.19	0.77	0.73
F33C8	orf6.4685	0.44	0.95	0.6	0.55	0.7		1.24	1	0.98	1.38	1.6	2.2	0.89	0.67	0.89	0.99		1.43		1.49						1.38	1.27				0.83	0.63
M4C11	orf6.8683										0.58			1.13		0.84	0.79		1.12	1.07		1.97		1.25						1.48	1.21	0.91	0.8	1.41	1.13	1.24	1.03
F30C9	orf6.6143		0.1
R4C11	orf6.3937	1.8	2.01	2.45	2.2	2.27	1.82	2.01	2.64		2.21	1.67	1.73	1.56	1.58	1.76	1.72	1.24	1.3	1.31	1.27	1.2	1.19	1.02	1.16	1.59	1.91	1.64	1.84	1.01	1.14	0.96	0.98	1.62	1.46	1.1	1.05
M4C12	orf6.5244	0.93	1.01	1.46	1.08	1.05	0.8	0.8	0.99	1.64	1.31	0.92	0.78	0.89	1.05	1.24	1.38	1.49	1.83	1.46	1.38	0.79	1.09	0.84	0.97	1.7	1.58	1.15	1.2	1	1	0.94	0.78	1.2	1.18	1.06	1
F30C10	orf6.6137	0.18	0.28	0.16	0.24	0.3						0.3					0.42		0.8	0.99		0.5	0.64	0.92	0.64	0.93	0.92		0.92	0.55	0.59	0.74	0.79	0.89	0.83	1.2	1.29
R4C12	orf6.4948									0.75							0.95		1.34					0.94						1.27	0.97	1.17		1.29	1.14	1.45
F33C10	orf6.4683			0.69	0.85				0.61				0.51				0.83	0.88	0.9	0.68	0.7	0.8	0.77	0.77	0.67	0.99	0.96	1.11	0.65	0.88	0.91	0.88	0.87	1.18	1	1.03	0.99
F30C11	orf6.7863	0.05		0.38																															0.47
M12D1	orf6.3872									3.68
M11D2	orf6.6417	1.23	0.81	0.72	0.63	0.87		0.76	0.82	1	0.87		0.74				0.95		1.42	1.27				1.64							1.19	1.35
M12D2	orf6.695																		1.1	0.82															1.59
M11D3	orf6.3584		1.74	1.64						1.53			0.99	1.35		0.95	0.98		1.87	1.35		1.27		1.17		1.41				1.08	1.08	0.86	0.65		1.3	0.84	0.67
J37B8	orf6.6351																					0.35	0.19	0.19	0.13
J37F4	orf6.5981																					0.13	0.08		0.08
J37F8	orf6.5787																					0.18	0.17
J37H4	orf6.4689																					0.63	0.47	0.25	0.25										1.9
J37H8	orf6.7689																						0.15	0.15	0.38
J37H12	orf6.4788	1.01	0.49									0.51										0.37	0.35	0.24	0.27
J42D4	orf6.6612	1.16	0.54	0.5	0.52	0.71		0.55	0.45	0.42	0.35	0.41	0.26	0.75	0.8	0.9	0.73	1.34	0.85	1.13	0.87	1.07	1.24	1.2	1.17	0.8	1.07	0.91	0.9	1.01	0.93	1.02	1.15	0.82	0.72	0.86	0.89
F23F5	orf6.6214	0.48								0.29							0.44
F21F6	orf6.2900	0.42						0.46	0.44	0.51	0.46		0.41			0.84	0.83	0.36	0.39	0.41	0.44					0.52	0.47	0.55	0.47	1.04	1.22	0.88	0.87	0.44	0.6	0.44	0.38
F21F7	orf6.2899	0.1
F33C11	orf6.4111																					1.8
F23F7	orf6.6219	0.96	0.45														1.13	3.16	1.89	2.01		0.86		1.9	0.92					1.5	1.65	1.37		2.21	2.71	2.11	2.45
F30C12	orf6.7862	0.25	0.29	0.2	0.25	0.14	0.15									0.59	0.41		2.66			0.22	0.22	0.44	0.46		0.58				1.34	0.54	0.49		0.95
F21F8	orf6.1007																0.4
F33C12	orf6.7465																		1.76					0.83
F23F8	orf6.8276	3.16				3.23		3.09	1.99	2.42		3.29	1.69				0.91	1.69		2.23		0.62	0.77							1.64				3.9		1.71	1.84
F29D1	orf6.6862	1.71						1.01	1.07	1.3			0.93				0.74	0.66	0.74	0.9										1.01	1.04		1.21	2.04	2.15
F21F9	orf6.1715	1.16	0.68	0.78	0.97	1.16	0.86	0.3	0.24	0.27	0.25	0.32	0.31	0.78	0.57	0.48	0.51	0.25	0.21	0.23	0.18	0.48	0.64	0.75	0.52	0.21	0.22	0.29	0.25	1.11	0.98	1.01	1.08	0.3	0.38	0.44	0.45
M12D3	orf6.7170	1.61	0.55	0.72	0.72	1.19	0.79	0.51	0.29	0.31	0.37	0.39	0.44	0.74	0.53	0.8	0.35	0.44	0.29	0.18	0.22	0.72	0.98	0.93	0.95	0.25	0.28	0.29	0.26	1.52	1.32	1.61	1.47	0.72	0.77	0.83	1.05
F31D1	orf6.1235	4.31		2.36		5.27		2.97	3.71	5.06	3.46	2.6	3.3		2.65	2.07	2.11		4.07	2.62														3.25		2.75
F23F9	orf6.8278	2.9						1.55	1.02	0.62		0.98					0.79													1.64				1.59
F29D2	orf6.6869	0.09
F21F10	orf6.2354	0.34		0.38	0.48							0.47				0.83	0.65	1.73	1.45	1.19		0.72	0.62	0.65	0.52	1.25	1.29	0.99	0.97	0.83	0.78	0.99	0.79	1.25	1.09	1.43	1.35
M12D4	orf6.7963	1.29	0.95							1.92			0.89				1.34					0.89	0.64		0.94						1.29	1.86		1.91	1.94	1.41	1.93
F31D2	orf6.1236	1.71	0.8	0.78				0.72	0.78		0.74	0.7	0.51	0.63	1.03	0.81	0.97	1.49	1.71	1.23	1.51	0.65			1.35	1.15	1.43	1.42	1.46	0.98	0.97	1	1.04	1.48	1.69	1.61	1.8
F29D3	orf6.6867		0.37									0.12					0.41						0.31		0.29						0.62	0.7
M12D5	orf6.7892	1.41								2.45		0.81	0.9				0.71
F31D3	orf6.1667																						0.54
F29D4	orf6.6864	0.11	0.2			0.3						0.12		0.24			0.21							0.39	0.23						0.26	0.29	0.23		0.26
M12D7	orf6.7293	1.61						0.52	0.31	0.44	0.41	0.41	0.38	0.51	0.52	0.72	0.45	0.75	0.37	0.36	0.27					0.17	0.38	0.3	0.34	1.37	1.34			0.87	0.78		0.87
J42D12	orf6.1058	0.83	0.4	0.44				0.71	0.86	1.4			0.47						1.16											1.19	0.75		1.18	1.37			1.54
J47B4	orf6.7095							0.64	0.36	0.47	0.45	0.6	0.48			0.97	0.8	0.32	0.34	0.31	0.23					0.35	0.3	0.41	0.3					0.38	0.48		0.4
J47D4	orf6.8049	0.74							1.03							0.77	0.76	1.13	1.02	1.16		0.65	0.88	1.13				1.22			0.97	1.18	1.22	1.35	1.59	1.27	1.34
J47D12	orf6.4598	0.83	0.66	0.63					1.16	1		0.57	0.93	0.74		0.77	0.78		1.28	1.44		0.76	0.6	0.89	0.7	1.36	1.28	1.25	1.22	0.82	1.05	1.02	0.92	1.36	1.53	1.02	0.97
J47F8	orf6.5385	0.74	0.31	0.2					0.74			0.29			0.46	0.72	0.46			0.91				0.95	0.61	0.63	0.58					1.58	1.01		1.33
J51B8	orf6.503	0.33
F23F10	orf6.8273	0.59										0.23																		0.94					1.73
F21F11	orf6.2355	0.37	0.58		0.58	0.53		0.39	0.44	0.44	0.48	0.23	0.36	0.79		0.82	0.76	1.82	1.38	1.59		0.69	0.76	0.75	0.59	1	1.24	1.15	1.12	0.89	0.77	0.82	0.92	1.11	0.92	0.93	1.24
F23F11	orf6.8272																	4.48
F21F12	orf6.1714												0.3			0.86			1.07	1.01				0.86				1.12		0.71	0.66	0.73	0.84
F31D4	orf6.1164	1.17	0.55	0.55	0.63	0.9	0.53	0.55	0.47	0.49	0.43	0.49	0.44	0.83	0.68	0.83	0.77	0.47	0.4	0.43	0.35	0.79	0.78	0.95	0.78	0.33	0.41	0.42	0.42	1.24	1.28	1.24	1.26	0.69	0.59	0.64	0.57
F23F12	orf6.8275						0.42										0.94
F29D5	orf6.7309	0.29	0.29	0.24						0.68		0.17		0.09	0.1	0.1	0.11	0.22	0.15	0.23		0.04	0.06	0.1	0.06	0.1	0.1	0.08	0.16	0.18	0.12	0.23	0.15	0.38	0.27	0.12	0.27
F22F1	orf6.3273							0.56	0.7	1.12	0.62		0.42		1.15	1.17	0.93	1.06	1.39	1.1			0.85	0.91	0.91	1.14	1.21		1.26	1.08	1.05	0.95	1.17	1.4	1.27		1.2
F29D6	orf6.4612	0.19
F22F2	orf6.3278	0.79	0.76	0.57	0.95	0.67	0.97	0.69	1.06	1.29	1.05		0.6	0.97	0.95	0.91	1.07	2.08	2.14	2.07	2.22	0.74	0.77	0.68	0.71	2.28	2.05	2.16	2.58	1.02	1.07	1.13	1.1	2.35	2.17	1.93	2.79
M12D8	orf6.6913																								0.76						0.74				1.26		1.3
F24F2	orf6.3924											0.21
F29D7	orf6.4611	0.12					0.16												0.97			0.26
F22F3	orf6.3464								0.46		0.44		0.38					0.64	0.49	0.52	0.57					0.51	0.59	0.59	0.67					0.51	0.48	0.38	0.43
F29D8	orf6.4610	0.32	0.29	0.15	0.18		0.16					0.28		0.36		0.6	0.37						0.34
M12D10	orf6.9144	1.25	0.53	0.74	1.1	1.23	1.04	0.45	0.41	0.62	0.6	0.59	0.49	0.79	0.9	0.91	1.15	0.51	0.57	0.44	0.59	1.03	1.28	1.61	1.17	0.46	0.38	0.63	0.78	1.78	1.48	1.79	1.81	1.59	1.1	1.3	1.44
F31D8	orf6.6939	0.99							0.6	0.53			0.36			0.81	0.69	0.48	0.41	0.42	0.47		0.85			0.43	0.42	0.53	0.53	0.98	0.88	0.9	0.92	0.85	0.72	0.83	0.89
M12D11	orf6.1315	1.75	1.48	1.74	1.4	1.78	1.11	0.79	0.69	0.61	0.67	0.81	0.82	0.66	0.74	0.7	1.09	0.97	0.84	0.91	0.86	0.76	0.54	1.03	1.31	0.77	0.79	0.8	1.14	1.63	1.27	1.07	0.96	2.37	2.35	1.81	1.83
F29D9	orf6.4615	0.09	0.15									0.19												0.37
M12D12	orf6.5215	1.25	0.61	0.69	0.66			0.76	0.89	0.75	0.67	0.6	0.5	0.72	0.75	0.71	0.74	0.61	0.48	0.59	0.54	0.69	0.67	0.82	0.85	0.54	0.58	0.68	0.64	1.1	1.1	1.17	1.34	0.81	0.82	0.94	1
M4D1	orf6.4713	1.83	2.09	1.75	1.7	1.35	1.3	1.37	1.75	1.9	1.26	0.78	1.24	0.92	1.09	0.95	1.29	0.54	1.11	0.95	1.15	1.12	0.77	1.15	1.3	0.82	0.8	1.21	1.33	0.74	0.68	0.59	0.62	0.75	1.05	0.56	0.73
J51B12	orf6.4											0.03
J51D8	orf6.497											0.06
J51D12	orf6.348																0.4							0.39
J51F4	orf6.5267	0.13																					0.25									0.5
J51F8	orf6.7481																0.52							0.5							1.5
J51H4	orf6.4988																		1.92																1.72
J51H12	orf6.926		0.59	0.59					0.64			0.62				0.94	0.86		1.65	1.43		0.67	0.64	0.77	0.57	1.49	1.17	1.37		1.01	1.13	1.01	0.95	1.21	1.47		1.12
F24F4	orf6.3926								0.37			0.35								0.41
F22F5	orf6.3467	0.69	0.55	0.42	0.62	0.52	0.65	0.38	0.47	0.59	0.55	0.41	0.17	0.73	0.75	1.01	0.85	1.21	1.14	0.93	1.06	0.74	0.62	0.63	0.83	0.91	0.92	0.85	1.13	0.59	0.83	0.9	0.93	0.84	1.02	1.04	1.03
F29D10	orf6.4616	0.61	0.39	0.38	0.58	0.6	0.62	0.32	0.31	0.36	0.37	0.33	0.31	0.78	0.78	0.78	0.83	0.6	0.48	0.51	0.65	0.76	0.82	0.76	0.86	0.5	0.52	0.41	0.67	1.28	1.19	1.28	1.67	0.49	0.47	0.72	0.64
F22F6	orf6.2987	1.29	2.12	1.78	1.18	0.96	2.14		1.84	1.91	1.4	1.28	1.32	1.22	1.25	1.15	1.69	0.74	1.5	1.57	1.31	1.75	1.1	1.2	1.45	1.72	1.66	1.24	1.98	0.67	0.83	0.52	0.63	0.82	0.72	0.45	0.46
F64G11	orf6.6252	0.7	0.49	0.31	0.39	0.58	0.72	0.25	0.41	0.37	0.27	0.29	0.27	0.6	0.9	0.65	0.75	1.25	1.2	0.86	1.08	0.85	0.83	0.72	0.53	0.85	0.85	0.69	0.86	1.02	0.96	1.23	1.04	1.71	1.56	1.83	1.74
F31D10	orf6.6942	0.8	0.58	0.86				0.35	0.5		0.41	0.34	0.31			0.96	0.87	1.31	1.96	1.3		0.66			0.62	0.98	1.06	1.07	0.85	1.16	1.38	1.31	1.55	1.31	1.39	1.44	1.33
F24F6	orf6.90	0.1
F62G12	orf6.7360	0.62	0.63	0.56						1.06						0.85	0.55	1.92	1.43	0.85		0.59	0.76	0.83	0.7			1.14		0.66	0.9	0.84	0.73		1.42	1.22	1.3
F29D11	orf6.7310	0.95	0.65		0.71	0.82	1.15	0.49	0.5	0.41	0.59	0.39	0.5			0.65	0.66	0.71	0.37	0.42	0.46	0.9	0.67	0.76	0.7	0.59	0.56	0.58	0.75	0.76	0.88	0.78	0.98	0.63	0.52	0.67	0.61
F22F7	orf6.3468																																		0.56		0.58
F64G12	orf6.5907		0.39											0.58	0.93	0.94	0.74		0.95	0.72	0.56	0.75	0.68		0.7			1.02		0.74	1.04	0.82		0.88	1.31	1.11	0.78
F24F7	orf6.6204											0.02
F63G1	orf6.4972	0.25	0.23			0.41											0.41
F29D12	orf6.6106	0.81	0.76	0.54	1.06		1.04							0.77			0.61				0.94		0.68	0.63	0.54			1.75							0.71	0.4	1.13
F22F8	orf6.3464								0.4
F65G1	orf6.6185	0.79		0.54													0.81	1.28	1.24	1.52					0.79	1.18			1.16	0.96	0.91	0.85	0.82	0.99	1.09	0.95	1.07
M4D3	orf6.7390	1.06	0.6	0.43				0.52	0.56	0.42	0.44	0.41	0.31	0.57	0.64	0.79	0.6	1.96	0.81	1.18	0.9	1.31	1.14	1.6		1.01	1.26	1.17	1.23	1	0.96	1.14	0.98	0.6	0.52	0.64	0.75
F63G2	orf6.4973	0.25	0.23	0.2	0.24	0.37											0.41		1.26			0.69	0.53	0.88	0.5	1.32				0.7	0.7	0.84	0.88		0.99	0.99	1.17
F30D1	orf6.5835																	1.19	0.83											1.13
R4D3	orf6.7170	1.58	0.52	0.66	0.7	1.04	0.67	0.47	0.33	0.29	0.32	0.39	0.5	0.6	0.47	0.7	0.55	0.5	0.23	0.26	0.27	1.08	1.08	1.44	1.08	0.28	0.38	0.32	0.45	1.29	1.36	1.33	1.52	0.85	0.7	0.79	0.85
F63G3	orf6.2026	0.27	0.25																					0.8
F33D1	orf6.7461	0.53							0.39			0.17							0.9
F65G3	orf6.8718	0.61	0.47	0.66	0.53	0.69	0.71	0.3	0.36	0.32	0.32	0.29	0.3	0.86	1.2	1.06	1.33	0.22	0.4	0.27	0.3	0.74	1.07	0.75	0.6	0.4	0.47	0.35	0.27	0.98	1.18	1.29	1.49	0.87	0.9	1.12	1.15
F30D2	orf6.7868																		0.48	0.47
M4D5	orf6.5571	0.75	0.45	0.52	0.45			0.55	0.51	0.55	0.48	0.54	0.58		0.64	0.57	0.53	1.59	1.13	1.13						0.59	0.56		0.64	1.04	1.32	1.21	1.24	0.31	0.41	0.44	0.43
R4D5	orf6.1553																0.89													0.98
M4D6	orf6.9014	1.97																	1.5											1.18	1.28		1.31		2.61	2.63	2.13
J1B4	orf6.2362	4.25	5.06	6.65	6.47	9.18		4.11	6.87	13.09	8.26	5.81	3.5	3.57	5.08	4.07	4.57	4.29	6.53	5.78	5.99	2.63	3.64	3.45	2.99	5.37	8.11	6.58	5.57	3.73	3.21	3.19	2.92	6.82	6.07	4.94	4.98
J1B8	orf6.2582	1.84	1.59	1.66	1.3	1.69	0.98	1.52	1.72	2.47	1.57	1.66	1.03	1.21	1.29	1.06	1.33	0.8	1	0.89	0.96	1.14	1	1.09	1.31	1.07	1.17	1.22	1.35	0.95	1.09	0.85	0.81	1.34	1.34		1.06
J1B12	orf6.5791			1.78				0.54	0.98	1.82	1		0.48						1.07												1.25
J1D8	orf6.6355									1.86								0.52	0.73	0.56
J1D12	orf6.1586	2.63	2.63	2.2	1.86	2.45	1.49	2.17	2.38	2.29	2.13	1.66	1.66	1.38	1.46	1.4	1.9	0.66	1.13	1.05	1.18	1.3	1.17	1.36	1.51	1.3	1.36	1.09	1.39	0.79	0.88	0.59	0.64	0.92	0.85	0.5	0.53
J1F4	orf6.8439		0.83	0.63					0.96	1.05	0.9		0.94					0.54	0.35	0.52	0.44					0.5		0.57									0.71
J1F12	orf6.8562		1.02	0.99	1.09			0.65	0.95	1.4	0.93		0.61						0.8											0.78	0.78	0.87	0.94				1.23
J1H8	orf6.8356															1.35	1.34	1.39	0.97	0.93				1.01		1.06	1.32	0.96	0.91	1.12		1.1	1.06
F22F9	orf6.3466			0.57													0.93					0.53		1.01	0.63	1.24				0.4	0.46	0.73	0.74	1.44			1.94
F24F9	orf6.6208								0.42	0.46		0.3	0.37					1.26	0.75	1.07									0.75	1.07	1.05		1	0.57	0.68	0.65	0.68
F22F10	orf6.6226	0.2		0.45										0.74	1.13	0.85	0.84	2.62	3.02	2.16		0.53	0.62	0.69	0.66	2.57	2.43	2.66	2.89	0.82	0.92	0.89	0.85	2.72	2.35	1.77	1.88
F33D2	orf6.7462	0.65	0.43					0.32	0.34	0.39	0.34	0.23	0.25				0.4		1.04			0.34	0.35	0.39	0.29					0.61	0.52	0.51	0.56	0.64	0.64		0.7
F24F10	orf6.6201																		0.94	0.6			0.45								0.74
F30D3		0.71	0.46	0.48	0.47	0.52	0.5	0.61	0.61		0.77	0.66	0.65	0.73	0.68	0.7	0.65	0.92	0.7	0.83	0.79		0.76	0.86		0.64	0.7	0.58	0.68	0.93	0.87	1	0.81	0.74	0.62	0.81	0.62
F22F11	orf6.6227	0.81	1.24	1.33	0.87	1.58	1.22	3.43	5.72	9.96	6.52	4.41	3.77	1.06	2.12	1.07	1.72	1.77	3.09	1.69	3.18	0.48	0.69	0.78	1.28	3.34	3.47	3.81	3.38	0.72	1.15	1.07	0.89	4.6	4.63	3.67	3.98
F33D3	orf6.7474																					1.52			1.1										0.57		0.57
F63G5	orf6.2059	0.95		1.17		0.81				1.51				1.2	1.66	1.24	1.11	1.31	1.55	0.92	1.23	1.17	1.13	1.06	1.14	1.42	1.84	1.58	1.11	1.02	1.12	1.07	1.01	1.7	1.68	1.39	1.74
F30D4	orf6.2101																																			1.67
R4D6	orf6.7234	1.53	0.9	1.12				1.21	1.26	1.06	1.03	0.95	0.96	0.48	0.76	0.7	0.71	1.47	1.46	1.76		0.69		1.78				1.38	1.88	1.26	1.03	1.16	1.42	1.43	1.25	1.44	1.71
F65G5	orf6.8715		0.06	0.04	0.05							0.1
F24F12	orf6.3152	0.43	0.15					0.14	0.1	0.17	0.15	0.28	0.25															0.29				0.76
M4D7	orf6.8232																													2.5	2.27			8.79	8.2
F63G6	orf6.8797	0.79	0.53	0.56	0.8	0.61		1.09		1.04	1.32		1.14	1.12	0.83	0.94	0.79	1.19	0.82	0.94	0.98	0.98	0.87	1.06	0.77	0.98	0.73	0.92	0.88	1.3	1.01	1.12	1.17	0.99	0.9	0.87	0.9
F30D5	orf6.4324																		0.87
F21G1	orf6.7033	0.2	0.17	0.06		0.14						0.27		0.42			0.36		0.95												0.34	0.52
R4D7	orf6.7221	1.6	0.84					0.87	0.84	0.93	0.78	0.62	0.8				0.79	1.33	0.61	0.54			0.7			0.68				1.33	1.12			1.56	1.74
F65G6	orf6.8716	0.14	0.2	0.06	0.18	0.31				0.46		0.23		0.33			0.24		0.51	0.64		0.28	0.21	0.36	0.24					0.39	0.32	0.36	0.35
F33D5	orf6.7463		0.59					0.72	0.51	0.43	0.38		0.37				0.58													0.89			0.81	0.58	0.63	0.56	0.59
F63G7	orf6.8574	0.63		0.21													0.69	1.36	1.04	0.93	0.96			1.06		0.9									1.22	1.46	1.29
R4D8	orf6.7942							0.21	0.42	0.57	0.45	0.33	0.3					0.74	0.73	0.55	0.43	1.1		1		0.79	0.81	0.71				1.01	1.12		0.86	0.87	0.9
F65G7	orf6.2141	0.22	0.2	0.08								0.13					0.46	1.66	0.7	0.53	0.7					0.67					0.79	0.67			1.82
M4D9	orf6.4446							0.44					0.43				0.73	0.67	0.58	0.58						0.58	0.45	0.56	0.44	1.03			1.1	0.65	0.66		0.59
F33D6	orf6.7467									1.69						1.18	0.96		2.24				0.64					2.03	1.98	0.85	0.86	0.8	0.89	1.5	1.58		1.43
R4D9	orf6.6974																		1.22
F65G8	orf6.8560	0.47	0.59	0.35	0.45	0.61	0.47	1.51	1.26	1.15	1.41	0.51	1.99	0.75	0.48	0.77	0.6	1.79	0.99	1.23	1.1	0.66	0.63	0.68	0.93	0.87	0.73	0.85	0.99	0.56	0.66	0.53	0.54	0.61	1.02	0.51	0.41
F30D7	orf6.360	1.79	0.66	0.88				0.57	0.4	0.39	0.41	0.6	0.35	0.75		0.78	0.81	0.59	0.43	0.5	0.55	0.96	1.07	1.29	0.92	0.32	0.37	0.33	0.38	1.35	0.97	1.32	1.38	0.65	0.68	0.77	0.75
F63G9	orf6.5852	0.37															0.65		1.48					1.13						0.69	0.88	0.75			1.34
R4D10	orf6.6962	1.86	1.86	1.92					1.92	2.5	1.86	1.41	1.17	0.85			0.98		1.43	1.25			0.95	1.18	1.46	2.12	1.38			0.73	0.96	0.92	1.1	1.44			1.11
M4D11	orf6.8393	2	0.73	0.7	0.76	1.12	0.74	0.53	0.4	0.36	0.4	0.5	0.41	1.01	1.09	1.11	0.93	0.43	0.34	0.33	0.27	1.09	1.4	1.67	0.99	0.3	0.44	0.45	0.35	1.46	1.14	1.51	1.51	0.49	0.51	0.68	0.62
J5B8	orf6.1042		1.03	1.42		0.98		0.85	0.83	1.46	1.01	0.86	0.75	1.44	1.78	1.83	1.66	0.87	0.9	1.02	0.9	1.52	1.45	1.58	1.22	0.99	1.2	1.04	0.88	1.36	1.38	1.33	1.41	1.03	0.99	1.15	1.13
J5B12	orf6.2030			2.04						2.36
J5D8	orf6.2117		1.56	1.1	0.94	1.25		0.77	0.9	0.75	0.68	0.72	0.53			0.96	0.95	0.73	0.76	0.83		0.85	1.18	1.06		0.95				0.83	0.9		1	1.08	0.88		0.91
J5D12	orf6.8050	1.17	1.1	0.98	0.9	0.97	0.83	1.12	1.51	1.79	1.54	1.34	0.93	0.96	1.24	1.29	1.17	1.88	2.14	2.16	2.65	1.13	1.18	1.67	1.34	2.85	3.08	2.95	2.32	0.94	0.97	0.9	0.88	2.88	2.4	1.91	2.25
J5H8	orf6.6668	1.23	0.97	0.75	0.89	1.34		0.82	1.36	1.26	1.25		0.65	0.7	0.59	0.63	0.65	3.1	2.4			0.64	0.63	0.72		1.03	0.73	1.06	1.26	0.77	0.85	0.79	0.82	1.3	1.13	1.34	1.23
J5H12	orf6.1865		1.09					1.02	0.89	0.84	0.85	0.95	0.61					0.56	0.51	0.44	0.59					0.62	0.59	0.57	0.69	1.15	1.12		1.02	0.57	0.57		0.54
J9B12	orf6.4560	0.61	0.65	0.7	0.79	0.69	0.43	0.25	0.21	0.29	0.26	0.2	0.18	1.1	1.23	1.19	0.99	0.42	0.44	0.38	0.4	0.87	0.91	0.82	1.09	0.45	0.44	0.43	0.37	0.8	1.03	1.05	0.89	0.47	0.42	0.51	0.56
J9D4	orf6.9008																	0.9	0.73	0.72																	0.75
J9D8	orf6.6765	0.88	0.61	0.51	0.61	0.68	0.46	1.25	0.91	0.69	0.95	1.1	0.79	0.9	0.74	1	0.79	0.79	0.62	0.68	0.61	0.99	0.89	1.1	1.11	0.7	0.71	0.66	0.81	0.93	0.89	1.02	0.92	0.6	0.6	0.65	0.59
F21G2	orf6.190	0.22	0.23	0.17		0.44	0.15	0.18	0.29	0.33	0.24	0.1	0.29			0.69	0.39	0.95	0.55	0.72	0.63	0.38		0.55	0.56		0.58			0.83	0.67	0.91	0.85	0.87		1.03	1.25
F23G2	orf6.7799																	2.6													1.33	1.48
F21G3	orf6.7032	0.06	0.07	0.02	0.03	0.11	0.07
F21G4	orf6.7039	0.19	0.21	0.11	0.22	0.12	0.07					0.09		0.35			0.19		0.57	0.99			0.27					0.38					0.74	0.4	0.56	0.51	0.46
F65G9	orf6.8561	0.13	0.11	0.05	0.21		0.19					0.13					0.27		0.94			0.28		0.45							0.47
F23G4	orf6.7802	0.28											0.53																		2.27	0.97			2.89		1.98
F63G10	orf6.5848	0.89	0.47	0.51	0.5	0.87	0.67		1.37	1.54	1.06	1.21	1.51	0.79	0.88	0.79	0.76	0.85	0.75	0.77	0.6	0.88	0.96	1.15	1.19	0.8	0.91	1.13	1.05	0.93	0.83	0.87	1.08	0.71	0.9	0.82	0.84
F21G5	orf6.4901	0.02
R4D11	orf6.6973																		0.87
F65G10	orf6.8566								0.63	0.45		0.36	0.36			0.69	0.7	0.74	0.44	0.59	0.57	0.71		0.87		0.6	0.52	0.51	0.74	0.99	0.92	1.25			0.91	1.59
F23G5	orf6.7803	2.46	1.08					1.08	1.08	1.27		0.46	0.77																	2.01
R4D12	orf6.7447							0.48	0.58
F65G11	orf6.8564	0.52	0.62	0.3	0.4	0.35	0.25		0.77	0.55	0.85	0.48	0.87	0.74	0.64	0.63	0.47	1.64	0.71	0.52	0.62		0.93	1.7	1.04	0.8	0.79	0.77	1.03	0.88	1.05	0.93	0.9	0.79	1.41	1.03	1.08
F21G6	orf6.4902	0.19			0.15		0.07
M12E1	orf6.6711	1.6	2.06	2.02						1.71	1.46	1.48	1.28
F62H1	orf6.7354	1.77							2.17	1.63							0.66	1.51	1.45	1										0.91	0.87	0.85	0.83	1.03	0.98	0.98	0.99
M12E2	orf6.1559	1.25	0.7	0.78	0.64	1		0.76	0.7		0.61	0.58	0.78	0.74	0.79	0.79	0.73		0.72	1.53		1.09	0.84	1.09	0.6	0.91	1		1.99	1.76	0.8	1.33	1.4	0.93	0.95	1.07	0.88
F64H1	orf6.6333	2.43		0.6	0.78	1.45	0.85	1.48	1.19		0.6	0.79	0.73	0.59	0.78	0.79	1.19	0.29	0.36	0.38	0.35	0.74	0.96	1.27	0.86	0.59	0.62	0.48	0.66	1.3	1.26	1.29	1.29	0.94	0.92	1.05	1.15
F62H2	orf6.688																0.44
M12E3	orf6.4447																							1.41
J9H4	orf6.1355																		1.24	1.51										0.96	1	0.85	0.92	0.88	0.82		0.75
J13B4	orf6.8470	1.16	0.92	0.98	1.05	1.01		1.22	1.29	1.19	1.21	0.99	0.91	1.21	1.27	1.35	1.25	1.33	1.16	1.3	1.51	0.96	0.93	1.05	1.22	1.58	1.49	1.31	1.26	0.92	1.01	0.98	1.03	1.08	0.92	0.97	0.94
J13D8	orf6.1992		0.91	0.75	0.85	0.72		1.13	1.2	0.78	0.8	0.85	0.55	0.74	0.9	1.02	1.14	0.62	0.51	0.51	0.62	0.81	0.69	0.99	0.8	0.89	0.88	0.81	0.8	1.06	1.06	1.15	1.22	0.88	0.81	0.98	1
J13D12	orf6.7347	0.93	0.79	0.77	0.96	0.76		1.24	1.37	0.97	1		0.86	1.07	0.95	0.98	1.25	0.94	0.92	0.94	1.05	0.88	0.86	1.1	1.1	1.17	1.21	1.16	1.21	0.78	0.97	1.05	0.92	0.86	0.87	0.96	0.85
J13F4	orf6.2090								0.97										0.64
J13F8	orf6.491	0.73	0.57	0.45	0.54	0.63	0.44	2.07	2.41	1.92	2.09	2.24	1.69	0.97	0.76	0.94	1.04	1.2	1.26	1.13	1.2	0.97	0.77	0.86	0.89	1.08	1.09	1.15	1.33	0.88	1.11	1.06	0.82	1.4	1.47	1.44	1.06
J17B4	orf6.4114	1.07	0.93	0.83	0.77	0.89	0.63	1.17	1.64	1.54	1.31	1.16	0.79	1.12	1.45	1.42	1.3	2.15	2.21	2.12	2.52	0.88	0.98	1	1.06	1.92	2.1	2.15	1.93	1.3	1.26	1.18	1.12	3.02	2.59	2.12	2.12
J17B4	orf6.4114	0.86	0.87	0.85	0.92	1.03	0.81	1.26	1.6	1.52	1.73	1.02	1.26	1.17	0.98	1.26	1.06	1.22	0.99	1.16	1.27	1.16	0.81	0.85	0.91	1.3	1.25	1.28	1.16	0.79	0.85	0.91	0.85	0.82	0.79	0.85	0.82
J17B8	orf6.8871	0.79	0.82	0.91	0.73	0.71	0.58	1.15	1.78	1.97	1.63	1.08	0.92	1.2	1.5	1.45	1.23	1.49	1.73	1.55	1.56	1.08	1.18	1.12	1.09	1.62	1.84	1.61	1.4	0.99	1.05	1.03	1.07	1.7	1.61	1.51	1.6
J17B8	orf6.8871	1.13	1.03	1.06	0.98	0.97	0.91	1.21	1.23	1.18	1.27	1.09	1	1.26	1.04	1.14	1.37	1.05	0.89	1.08	1.2	1.34	1.12	1.14	1.18	1.24	1.19	1.32	1.16	1.07	1.03	1.04	0.99	1.16	0.87	1.01	0.76
F23G6	orf6.7800																0.28	4.49														1.68
F21G7	orf6.8810	0.7	0.89	0.88	0.95	0.98			1	1.02	1.11	0.6	0.89	1.34	1.26	1.05	0.99	1.41	0.82	0.71	0.64	0.63	0.87	1.1	0.97	0.62	0.67	0.66	0.56	0.9	1.15	1.16	0.97	0.85	0.91	0.93	0.86
F23G7	orf6.7801	0.4	0.7	0.52	0.82		0.82								0.81	0.96	1.12	3.17	2.49	2.53	2.43	0.75	0.93	0.87	1.17	2.65	1.97	2.26		0.74	0.93	0.94		1.69		2.09	3.07
F21G8	orf6.8813	0.27	0.26	0.27	0.23	0.25	0.15	0.46	0.44			0.16			0.74		0.37	1.65	0.9	1.08		0.45			0.28	0.82	0.75	0.66	0.54				1.03		0.93	1.27	1.3
F23G8	orf6.8265	0.08															0.33	4.31
F21G9	orf6.8809	0.18	0.18			0.24	0.15				0.38	0.16		0.69	0.52		0.5	2.03	1.78	1.56		0.44	0.61								0.44	0.62	0.76	0.58	0.76	0.89
F23G9	orf6.8266	0.17	0.22																						0.27										0.73
F62H3	orf6.6645	0.37			0.48				0.83	1.05		1.15				0.75	0.6	2.16	1.31	1.28						1.08		1.3		1	0.73	0.8	0.78	1.12	1.04	1.04	1.3
F21G10	orf6.2399	0.3				0.23						0.28					0.59					0.56			0.54							1.36
M12E4	orf6.874							0.55	0.57	0.56	0.35	0.38	0.41				0.76	0.42	0.47	0.48	0.4		0.9	0.94	0.78	0.43	0.53		0.48	1.16	1	1.26		0.52	0.49	0.64
F62H4	orf6.6640	1.26	0.98	1.22	1.45	1.45	1.55	0.79	0.7	0.82	0.95	0.89	0.7	0.92	1.19	1.03	1.07	0.82	0.63	0.72	0.7	0.72	0.89	1	0.68	0.87	1.09	1.3	1.08	2.2	1.76	1.57	1.4	3.1	2.27	2.29	1.9
F23G10	orf6.8267																	3.05
F64H4	orf6.3248															0.93	1.18	0.83	0.86	0.75	0.76	0.77	0.7	0.77		0.87	0.89	0.95	0.99	1.33	1.16	1.25	1.23	1.37	1.13	1.34	1.37
F21G11	orf6.6026	0.05	0		0							0.06
M11E6		2.38	2.55	2.29	1.64	1.58	2.13	1.55	1.94	1.87	1.4	1.17	1.42	1.31	1.1	1.16	1.6	0.58	1.41	1.13	0.95	0.97	0.79	0.99	1.13	0.87	0.92	0.91	0.75	0.73	0.77	0.55	0.59	0.64	0.72	0.58	0.45
F62H5	orf6.6139	0.23	0.25	0.16	0.26							0.33		0.3	0.34	0.32	0.23	0.8	0.73	0.67		0.28	0.16	0.32	0.24	0.42			0.6	0.36	0.22	0.33	0.39	0.39	0.47	0.27	0.34
F64H5	orf6.376	1.21		0.42				0.87		0.98		0.66	0.62	0.68	0.69	0.82	1.04	1.41	1.1	1.09	1	0.74	0.73	1.02	0.85	1.02	1.06	1.07	1.07	0.94	1.12	1.17	1.15	1.22	1.13	1.34	1.36
F62H6	orf6.5834	0.45																1.3	1.28	0.99					0.79
M12E7	orf6.8227	0.97	0.86	1.21		1.27				2.7							0.98	2	1.49	1.47				0.84						0.74	1.3	0.9	0.81	1.12	2.08	1.98	1.31
F64H6	orf6.9018																	0.86	0.67	0.63															0.6
F62H7	orf6.7865	0.54	0.58		0.58									0.83	0.72	0.69	0.72	1.34	1.24	1.37		0.79	0.7	0.75	0.78	0.67	0.93	0.69	0.82	0.6	0.69	0.66	0.6	0.54	0.53	0.52	0.39
M12E8	orf6.4590	3.33	2.5	2	2.33	3.58	1.72	4.12	3.17	3.42	3.05	3.65	4.71	2.32	2.88	2.38	2.01	0.91	0.7	0.92	0.74	2.96	2.13	3.66	2.21	1.75	2.64	2.79	2.41	3.49	2.5	2.33	2.49	3.47	1.88	2.57	1.98
M11E9	orf6.7436	0.75	0.73	1.04	0.99	0.69		0.48	0.74	1.25	1.25	0.69	0.55	1.15		0.51	0.73		0.76	1.05		0.54	0.69	0.93	0.73	0.54	0.49		0.46	0.68	0.84	0.74	1.02	0.88	1.14	1.03	1.02
J17B12	orf6.8157	1.17	0.91	0.9	0.81	0.7	0.57	1.26	1.61	1.89	1.46	1.24	1.23	1.17	1.26	1.45	1.25	1.32	1.45	1.46	1.55	1.19	1.06	0.97	0.97	1.67	1.59	1.28	1.29	1.12	1.18	1.24	1.13	1.57	1.38	1.41	1.3
J17B12	orf6.8157									1.43			0.68					1.34	1.04	1.16															0.84
J17D8	orf6.6904		1.15	1.17	0.96					2.04			0.74						1.79				0.96	1.26		1.48		1.64		0.76	0.99	0.97	1.14	1.74	1.61	1.8	1.61
J17H8	orf6.4632																	0.92	0.81	0.77	0.71					0.95	1.03	0.92	0.89	1.04	0.96	1.19	1.07	0.75	0.69		0.56
J21D8	orf6.2424	0.87	0.92	0.99	1.05	0.85	0.68	0.92	1.2	1.37	1.14	1.19	0.74	1.19	1.03	1.2	1.03	1.45	1.46	1.57	1.5	0.96	0.78	0.87	0.96	1.5	1.49	1.35	1.26	0.85	0.98	0.97	0.96	1.2	1.25	1.14	1.27
J21F12	orf6.6507																	0.76	0.58	0.7								0.82							0.6
J21H4	orf6.8191	1.13	0.92	0.84	1	0.88			1.65	1.47		1.41	1.15	1.43	1.31	1.65	1.46	1.15	1.01	1.04	1.03			1.24		1.19	1.1	1.26	1.24	1.37	1.25	1.16	1.03	0.97	0.85	0.84	0.73
J25B4	orf6.2635			1.3				0.7	1.07	1.32	1.27	0.86	0.56	0.98	1.11	1.13	1.29	1.29	1.24	1.27	1.32	1.02	0.96	1.01	0.97	1.6	1.51	1.33	1.42	1.06	1.1	1.12	1.22	1.4	1.28		1.43
J25B12	orf6.2888	0.73	0.74	0.6	0.67	0.56				1.51		1.33	1.05	0.96	0.99	1.15	1.16	1.37	1.37	1.37	1.32	0.96	0.92	1.07	1.54	1.63	1.68	1.78	2.09	0.72	0.89	0.9	0.91	1.53	1.46	1.55	1.36
F23G11	orf6.8268	1.05	0.58	0.64	0.84	0.7	0.85	1.19	1.29	1.03	1.43	0.66	1.16	0.94	0.7	0.77	1.06	0.74	0.43	0.52	0.54	1.24	1.04	1.1	1.84	0.67	0.63	0.96	0.74	1.33	1.22	1.31	1.4	0.89	0.8	0.92	1
F21G12	orf6.6025	0.22					0.31										0.51	4.55	2.33			0.66	0.96	0.93	0.78	1.7				0.83	1	0.94	1.27	1.71	2.29	1.9	2.7
F23G12	orf6.1864																		2.89													0.87			2.06	1.96
F24G1	orf6.3155	0.19	0.19		0.18					0.28		0.12		0.67	0.79	0.67	0.55	0.7	0.73	0.72	0.62	0.35	0.6	0.56	0.37	0.61	0.55		0.79	0.65	0.54	0.67	0.53	0.61	0.59	0.55	0.57
F22G2	orf6.6605	0.36															0.61	0.33	0.25	0.29	0.21			0.48		0.21	0.17	0.25	0.22	0.66	0.67	0.66	0.67	0.33	0.29	0.4	0.39
F24G2	orf6.5035	0.2		0.25										0.64		0.78	0.61	1.25	0.73	0.83	0.75	0.79	0.59	0.66	0.41	0.76	0.83	0.65	0.65	0.8	0.65	0.9	0.8	0.64	0.67	0.87	0.8
F62H8	orf6.5837	1.02	0.72	0.97	0.93	1.21	1.07	0.27	0.31	0.33	0.35	0.33	0.24	1.2	1.34	1.3	1.12	0.47	0.36	0.48	0.37	0.79	0.82	0.75	0.62	0.3	0.35	0.27	0.27	1.29	1.08	1.12	1.05	0.47	0.41	0.4	0.38
M12E9	orf6.3101	0.67															0.6
F64H8		2.41	1.07	0.99	1.01	1.11	0.79	1.4	1.13	1.59	1.54	1.44	1.55	1.17	0.86	1.13	1.11	0.67	0.89	0.83	0.74	0.84	1.12	0.88	0.75	0.77	0.83	0.8	0.67	1.01	1.31	1.12	0.96	1.12	1.1	0.93	0.93
F22G3	orf6.4499			0.04
F62H9	orf6.7861	0.97	1.08	0.95	0.91	0.65	0.71	1.88	2.01	1.59	1.44	1.07	1.37	1.25	1.08	1.08	1.26	0.97	1.66	1.69	1.73	1.5	0.82	1.11	1.08	2.35	2.27	1.82	2.6	0.79	0.78	0.48	0.59	0.71	0.83	0.4	0.59
F24G3	orf6.5038	0.12		0.07																				0.69							0.83
M12E10	orf6.8048	0.27																					0.56	0.72
F64H9	orf6.9026	0.79		0.22	0.5	0.57	0.54	0.51	0.56	0.53	0.56	0.37	0.42	0.81	0.69	0.67	0.96	0.57	0.47	0.51	0.58	0.73	0.77	0.89	0.91	0.49	0.49	0.46	0.5	1.03	1.03	1.19	1.18	0.9	0.89	0.9	1.07
F22G4	orf6.4496	1.73	2.23	3.56	1.71	1.84	1.8	1.52	1.98	2.17	1.61	1.68	1.14	1.03	1.46	1.4	1.73	0.75	1.1	1.11	1.7	0.91	0.9	0.95	0.92	1.59	1.68	1.23	0.69	0.75	0.91	0.65	0.75	1.18	1.15	0.84	0.9
F62H10		0.73	0.64	0.38	0.6	0.55	0.59		0.77	0.86	1.02	1.02	1.52	0.82	0.53	0.73	0.89	1.01	0.82	0.77	1	0.85	0.74	0.74	0.64	1.18	0.66	0.61	1.1	1.55	1.34	1.47	1.42	1.75	1.54	1.69	1.51
M12E11	orf6.4437	0.62	0.5	0.68	0.77	0.63	0.46	3.51	3.33	5.2	5.37	3.44	4.27	1.19	1.16	1.4	1.22	1.7	1.74	1.69	1.81	0.94	0.94	1.01	1.32	1.27	1.94	1.19	1.36	0.95	1.1	1.19	0.98	1.49	1.3	1.81	0.92
F62H11		0.35	0.3		0.38	0.36	0.31	0.56	0.42	0.55	0.55	0.46	0.72	0.72		0.57	0.6	0.67	0.73	0.67	0.53	0.81	0.71	0.76	0.53	0.49	0.47	0.49	0.6	1.06	0.9	0.97	1.12	0.7	0.53	0.56	0.45
M12E12																		1.41	0.76				1.18	1.15						1.56				1.43	1.18
F64H11		1.37	0.73					0.42	0.4	0.46	0.34	0.3	0.29				0.78	0.75	0.46	0.55	0.39	0.73	0.58	0.99	0.89	0.44	0.38	0.38	0.31	0.93	1.23		1.19	0.52	0.64	0.61	0.7
M4E1	orf6.7176	2.84	2.84	3.17	2.07	1.95	2.31	1.82	2.2	2.06	1.51	1.68	1.84	1.68	1.6	1.36	2.02	0.79	1.81	1.48		2.17	1.41	2.08	2.04	1.55	1.52	1.45	1.59	0.72	1.09	0.59	0.57	0.68	0.78	0.45	0.4
F62H12		0.84	0.48	0.72	0.7	0.8		0.36	0.32	0.32	0.37	0.34	0.35	0.86	1.05	0.95	0.8	0.61	0.42	0.48	0.39	0.82	0.82	0.81	0.58	0.3	0.35	0.4	0.32	1.02	0.91	0.96	0.9	0.5	0.43	0.4	0.39
M4E2	orf6.3310	2.69	1.21	0.52	0.49	0.97	0.88	1.46	0.94	0.37	0.37	0.66	0.69	0.73	0.6	0.75	0.54	0.53	0.4	0.47	0.41	1.42	1.37	2.71	1.86	0.76	0.82	1.16	0.91	0.83	0.75	0.93	0.95	0.54	0.42	0.71	0.61
J7D3	orf6.5666	0.88	1.01						0.9	1.16	1.11		0.77			0.75		1.26	1.03	1.05	0.79		0.76	1.07		0.87				1.19	1.38				1.43
J7H3	orf6.9075	3.61								1.32									1.62											1.52
J11B3	orf6.1343	1.92	1.26	2.14		2.28	1.15	1.53	2.2	1.98	1.56	1.74	1.49	1.1	1.15	1.34	1.58	1.34	1.39	1.22	1.3	1.32	1.09	1.2	1.42	1.41	0.98	1	1.13	1.19	1.3	0.88	0.92	1.14	1.14	1.14	1.08
J11B7	orf6.5238	1.52	0.71	0.82			0.65	0.65	0.71	0.57	0.52	0.64	0.5		0.63	0.9	0.77	0.68	0.58	0.68	0.61	1.2	0.84	1.44	1.11	0.73	0.62	0.77	0.74	1.06	1.07	1.11	1.24	0.83	0.71	0.79	0.99
J25D4	orf6.6074							0.47	0.68	0.53	0.57		0.3	0.93	0.75	0.81	0.95	0.58	0.45	0.61	0.6	0.98	0.75	0.9	0.99	0.67	0.64	0.66	0.8	0.97	0.99	1.11	1.17	0.7	0.73	0.73	0.78
J11B11	orf6.7592	1.75	1.12					1.2	1.32	1.6	1.38	1.11	1.19			1.14	1.06	0.86	0.8	0.82	1		1.07	1.28	1.18	0.96	0.99	0.98	0.87	0.99	1.21			1	1.17
J25F4	orf6.7187		0.92	0.69				0.73	0.79	0.63	0.65	0.49	0.51	1.03	1.05	1.19	1.34	0.56	0.5	0.54	0.74	0.9	0.98	0.9	1.12	0.72	0.62	0.61	0.56	0.91	1.02	1.04	1.04	0.54	0.56	0.55	0.58
J11D3	orf6.2069	0.84	0.46	0.63	0.51	0.76	0.36	1.73	1.67	1.45	1.94	1.92	2.06		0.62	1.21	0.78	1.3	1.31	1.63	1.15	0.97	1.12	1	0.96	1.24	1.13	1.14	1.04	1.14	1.13	0.99	0.94	1.2	1.15	1.35	0.92
J25H4	orf6.7131		0.56	0.63	0.7	0.61		0.96	1.05	0.84			0.71	0.68	0.95	0.89	1.17	0.81	0.66	0.84	0.84	0.71	0.71	0.74	0.8	0.87	0.8	0.82	0.9	1.15	0.99	1.15	1.28	1.02	0.87	1.18	1.11
J29B12	orf6.2215	1.03	0.64	0.51	0.7	0.64	1.14	0.56	0.61	0.37	0.52	0.43	0.37	0.85	0.72	0.86	0.92	0.73	0.53	0.7	0.63	0.89	0.98	1.14	0.87	0.69	0.69	0.76	1.27	1.36	1.09	1.3	1.54	0.78	0.63	0.86	0.88
J11D11	orf6.2849	0.68	0.57
J29F12	orf6.5404	0.91	1.76	1.55	1.64	1.15	1.62		2.46	2.49	1.98	1.35	1.62	0.97	0.79	1.14	1.1	0.95	1.15	1.27	1.23	0.98	0.67	0.72	0.77	1.3	1.26	1.22	1.26	0.74	0.92	0.77	0.67	0.85	0.79	0.63	0.64
J29H4	orf6.7476	1.2	0.84	1.04	1.36	0.81			1.33	1.47		1.15	0.96	1.08		1.05	1.18	0.94	0.89	0.97	0.9	0.55	0.38	0.35	0.28	1.07	1.01	1.05	1.03	1.05	1.22	0.95	0.98	0.99	0.98		0.91
J11F7	orf6.4685	2.72						0.62	0.49	0.32	0.24	0.47	0.36
J29H8	orf6.8349		0.71	0.85	0.98	0.71			1.17	0.93			0.93				1.05	0.7	0.45	0.5	0.52	0.77	0.44	0.45	0.35	0.62	0.51	0.59	0.67	1.42	1.26	1.36	1.46	0.82	0.69	0.8	0.82
J31B12	orf6.407		1.06	1.1	1.16	1.19			1.86	2.02			0.91				1.57	1.06	1	1.01	1.29	0.9	0.95	0.92	1.19	1.33	1.23	1.19	1.63	0.92	0.99	1.2	1.15	1.29	1.22	1.26	1.34
J35F4	orf6.1610							0.79	0.76	0.76	0.66		0.42	0.98	1.28	1	1	1	0.83	0.98	0.69		1.18	1.17		0.83	1.13	0.95	0.96	1.09	0.93	1.05	0.97	0.61	0.65	0.81	0.92
F24G4	orf6.5034	0.27							0.73	0.77		0.29					0.57					0.8	0.78	0.81	0.68			1.48		0.66	0.6	0.85	0.76		1	1.13
F24G5	orf6.5037	0.57	0.81	1.07	1.19	1.18		0.35	0.68	1.07	0.84	0.39	0.42	0.97	1	0.96	1.29	1.21	1.02	1.21	1.17	0.62	0.58	0.82	1.08	1.09	0.98	1.29	1.28	0.77	0.92	0.82	1.01	1.67	1.82	1.76	2
F64H12			0.22							1.62		1.59				0.71	0.76	0.81	0.69	0.93
F63H1	orf6.8497																0.49		0.71	0.99															0.92		0.44
F24G7	orf6.5043	0.13
R4E2	orf6.8098	1.32	1.56	1.9	1.63	1.78		0.8	1.13	1.05	1	0.87	0.76	1.12	1.38	1.38	1.2	1.21	1.57	1.53	1.65	1.02	1.02	1.26	1.28	1.51	1.7	2.17	1.76	0.82	0.87	0.77	0.83	1.15	1.13	0.76	1.06
F22G8	orf6.9038	0.9	1.1	1.41	0.89	1.13		0.6	0.85	0.91			0.6		1.41	1.19	1.45	0.6	0.81	0.66	0.89	0.89		0.94	0.76	1.03	0.82	0.6	0.72	0.81	0.84	0.72	0.81	0.98	0.96	0.78	0.8
M4E3	orf6.8940	0.99	0.69	0.81	0.93	0.91	0.86	0.43	0.36		0.42	0.54	0.32	0.83	1.14	0.73	0.78	0.34	0.24	0.48	0.33	0.93	0.97	0.86	0.87	0.39	0.64	0.61	0.33	1.42	1.13	1.24	1.26	0.74	0.63	0.86	0.84
F24G8	orf6.2793																0.8					0.58	0.86	0.98	0.65							0.93
R4E3	orf6.8087		0.64	1.11	1.48	1.32		0.12	0.16		0.22	0.24	0.22	0.91	0.82	0.6	0.86	0.53	0.34	0.34	0.47	1.06	1.16	0.99	0.86	0.26	0.34	0.35	0.31	0.88	0.94	1.15	1.18	0.46	0.44	0.67	0.6
F22G9	orf6.9043	1.21						0.91	0.65	0.61	0.56	0.67	0.74	0.61		0.44	0.73	0.39	0.42	0.42	0.34								0.46	1.03	0.95	0.95	1.05	1.52	1.82	1.72	1.75
M4E4	orf6.583	1.41	1.21	1.28	1.05	1.3		0.88	1.19	0.96	0.88	0.87	0.72	0.66	1.03	0.93	1.17	1.1	0.94	1.1	1.26	0.8	1.1	1.17	1.18	1.23	1.8	1.42	1.35	1.12	1		1.18	1	1.15	1.11	1.11
R4E4	orf6.8326		1.17	0.99	1.32	1.06			2.16	2.25	2.32	1.78	1.96	0.99	0.71	0.93	1.45	2.27	1.52	1.33	1.46	1.13	0.98	1.33	1.12	1.49	1.45	1.89	1.78	1.39	1.24	1.2	1.27	2.62	2.92	3.74	2.49
M4E5	orf6.5078																0.93
F63H4	orf6.8300	0.59	0.54			0.73						1.12		0.76		0.6	0.63		1.11	1.09	0.92						0.8	0.86			1.01	1.08				0.95
M4E6	orf6.5160	1.8	1.08	1.04	1.2			0.55	0.62	0.58	0.58	0.51	0.31				1.03	0.94	0.57	0.66	0.64	1.49	1.03	1.78		0.74	0.75		0.76	0.91	0.84	0.95	0.97	0.64	0.58	0.64	0.68
F63H5	orf6.6050							0.52	0.61	0.72	0.65				1	0.86	0.65	1.32	1.19	1.08		0.64			0.74	0.74	0.76		0.51	1.41	1.03		1.07	0.99	0.78	0.78	0.79
R4E6	orf6.9000							0.61	0.96	0.95	0.75		0.53				1.06	1.68	1.31	1.14		0.79		1.18		1.08			0.98	1	1.09	1.07	1.21	1.46	1.32	1.83	1.73
M4E7	orf6.8408	1.32	0.8	0.68	0.95	0.68		0.76	0.89		0.64	0.42	0.56	0.86	0.52	0.62	0.82	0.43	0.28	0.37	0.37	1.13	0.91	1.25	0.92	0.39	0.34	0.5	0.39	1.29	1.55	1.21	0.81	1.04	0.89	0.99	0.89
J11F11	orf6.2154	1.14	0.56	0.65	0.53	0.62	0.35	1.11	1.16	1.18	1.44	1.31	1.68	1.05	0.71	0.84	0.79	1.08	0.9	1.08	0.98	0.99	1.09	1.11	1.06	0.85	1.03	0.71	1	1.1	0.96	1.02	0.95	1.41	1.11	1.27	1.06
J11H3	orf6.4616	0.66	0.38	0.29	0.48	0.47		0.26	0.29	0.37	0.3	0.26	0.35	0.59	0.58	0.62	0.93	0.44	0.37	0.4	0.36	0.76	0.54	0.84		0.33	0.34	0.31	0.32	1.28	1.23	1.35	1.44	0.48	0.45	0.52	0.6
J15B7	orf6.2685							0.57	0.58	1.02	0.78		0.45						0.8
J35H12	orf6.2098									0.89			0.42	0.97	1.04	1.08	1.09	0.53	0.5	0.48	0.6		0.72	0.61	0.53	0.55	0.56	0.43	0.49	1.23	1.32	1.23	1.29	0.75	0.75		0.74
J39B8	orf6.1736	0.26	0.38	0.31	0.37	0.33				0.3		0.22		0.8		0.64	0.57	0.98	0.58	0.68	0.77	0.8	0.6	0.84	0.61	0.47	0.55	0.54	0.65	0.93	0.74	0.81	1.09		0.88	0.71
J15D3	orf6.6291							0.26	0.23	0.36	0.29		0.25						0.61	0.33							0.45							0.56			0.55
J39B12	orf6.820																			0.67		0.7	0.8	0.86	0.85			0.71				0.93
J15D7	orf6.2949		1.47	1.51					2.02	1.89			1.03				1.39			0.75			0.89							0.94	1.01	1.06		1.76	1.69	1.4	1.52
J39D4	orf6.3850			1.69				0.64	0.86	0.91	0.79	0.5	0.33				1.15	1.43	1.27	1.13		0.94	1.14	1.02		1.23	1.48	1.03	1.08	0.96	1.02	1.27	1.22	1.61	1.48	1.89	1.78
J39D8	orf6.3546		1.8	1.75	1.51	1.31			1.98	1.85	1.55	0.94	1.21	1.27		1.07	1.26	0.92	1.14	1.18	1.37	1.32	0.83	1.08	1.14	1.44	1.37	1.04	1.47	0.74	0.78	0.71	0.66	0.87	0.76	0.61	0.53
J15F7	orf6.5476																														1.99				2.41
J39F4	orf6.9035	0.84	0.52	0.49	0.65	0.5	1.06	0.22	0.23	0.25	0.29	0.21	0.2	0.78	0.91	0.77	0.93	0.49	0.42	0.5	0.59	0.79	0.74	0.87	1.08	0.63	0.5	0.63	0.75	1	0.91	1.17	1.26	1.05	0.84	0.98	1.17
J15F11	orf6.4640									2.9							0.97
J49B4	orf6.1327	0.11	0.38	0.21								0.21					0.58													0.81	0.79	0.8			1.2
J49B8	orf6.3498	0.12	0.3									0.22					0.4		1.14									0.7		0.83	0.82	0.78		0.89	0.93		0.74
J49B12	orf6.570	0.62	0.42	0.45	0.67	0.61	0.96	0.47	0.64	0.81	0.83	0.43	0.54	0.83	1.18	1.26	0.9	1.04	0.92	0.9	1.01	0.6	0.73	0.82	0.84	0.77	0.78	0.87	0.82	1.17	1.18	1.52	1.31	1.25	1.26		1.36
J49D4	orf6.2892	0.28	0.5					0.37	0.75			0.38						2.41					0.55	0.69											1.57
F24G9	orf6.6460	0.34	0.39		0.39			0.29	0.36	0.33	0.29	0.16	0.25				0.41		0.69	0.39				0.83	0.49					0.81	0.54					0.69
F22G10	orf6.9044	0.08	0.17	0.13	0.18							0.2					0.22																0.32
F22G11	orf6.7298	0.2	0.27																				0.5	0.77
F65H5	orf6.6261																																				0.04
F22G12	orf6.7296			0.2													0.39	1.39	1.31												1.18		0.93		1.08	0.86
F24G12	orf6.2986	0.2
F65H6	orf6.6268	0.98	0.58	0.65	0.66	0.99	0.57		1.64	1.5	1.72	1.39	1.38		0.55	0.83	0.72	1.85	1.25	1.5	1.25	0.79	1.09	1.05	1.07	2.02	1.69	1.63	2.08	0.81	0.9	0.8	0.88	1.42	1.41	1.11	1.36
F63H7	orf6.6378																0.84	1.33	0.86	0.94		1.25	0.99	0.91	0.85	0.95		1.09		1.12	1.09	1.08		1.22	1.18		1.07
F23H1	orf6.1863	0.22												0.21									0.14
F65H7	orf6.6274	0.71	0.41					0.71	0.63		0.71	0.56	0.63	0.62	0.71	0.6	0.72	0.53	0.42	0.41	0.42	1.21	0.74	1.25	0.92	0.43	0.57	0.48	0.42	0.98	1.1	1.01	1.04	0.77	0.77	0.78	0.85
F21H2	orf6.6025			0.03
F63H8	orf6.6384							0.18	0.2	0.34	0.37	0.46	0.6					0.53	0.57	0.54	0.45	1.2				0.29	0.4	0.26			0.64	0.82				0.79	0.77
F63H9	orf6.4027	4.59	4.23	0.99				4.02	5.37	1.79				0.59	0.84	0.66	0.57	0.69	0.58	0.41	0.42	1.8	1.73	2.14	2	1.46	2.04	1.76	1.59	0.8	0.8	0.79	0.82	0.85	0.87	1.02	0.96
F63H10			0.88	0.74				0.53	0.41	0.44	0.4	0.62	0.36		0.89	0.98	0.82	0.37	0.27	0.32	0.28	1.05	1.01	1.23	0.97	0.32	0.39	0.38	0.42	1.54	1.17	1.32	1.4	0.58	0.57	0.57	0.55
J15H7	orf6.6166								0.32	0.41	0.39		0.26
J19B3	orf6.6078	1.58	1.13	1.86	1.28	2.13	1.01	1.62	1.92	1.96	1.5	1.12	1.18	0.93	1.06	1.47	1.26	1.59	2.01	1.71	1.51	1.15	1.23	1.36	1.55	2.07	2.26	2	2.55	0.9	1.12	0.98	1.17	1.44	1.53	1.16	1.7
J19B11	orf6.8145	1.58	1.68	2.92	1.76	2.36	0.9	1.21	1.99	2.03	1.39	1.37	1.4	1.22	1.21	1.66	1.31	1.1	1.47	1.42	1.31	1.1	1.18	1.03	1.43	1.61	1.51	1.34	1.69	1.01	0.97	0.81	0.84	1.11	1.04	0.84	0.79
J19B11	orf6.8145	1.14	0.86	0.94	0.89	1.04	0.64	0.94	1.06	0.99	1.04	1.14	0.65	1.42	1.06	1.16	1.02	0.88	0.83	0.75	0.76	1.25	1.27	1.18	1.13	0.73	1.05	0.79	0.83	1.08	1.1	1.13	1.08	0.84	0.77	0.76	0.72
J49D8	orf6.7062	0.13	0.17	0.16								0.16													0.36
J19D11	orf6.2633	2.02	2.4	3.9	2.99	3.85	2.16	2.22	2.79	3.47	2.55	2.42	2.44	1.84	1.68	1.85	1.83	1.36	2.08	1.93	2.1	1.25	1.28	1.22	1.41	2.76	3.1	2.16	2.7	1.14	1.16	0.78	0.78	1.41	1.35	0.84	0.89
J49D12	orf6.3006	0.1	0.18	0.08	0.22	0.26						0.14										0.27		0.61	0.36						0.31		0.34
J19F11	orf6.7035	1.07	0.73	0.76	1.02	1.16	0.46	2.76	2.56	2.22	2.61	2.46	1.94		1.01	1.31	1.15	1.78	1.54	1.44	1.41	1.03	0.99	0.94	1.18	1.8	2.05	1.67	1.91	0.88	1.02	1.02	0.91	1.9	1.85	1.78	1.63
J49F4	orf6.2757	0.15		0.24								0.22						1.31		0.72	0.63			0.88		0.58	0.59	0.39		1			1.3			0.86
J19H3	orf6.3422	1.08	0.83	0.79	1.15	1.22	0.53	1.33	1.43	1.52	1.66	1.43	1.22		0.96	0.97	0.97	1.39	1.21	1.21	1.23	1.25	0.97	0.92	1.01	1.16	1.45	1.19	1.3	1.06	1.09	1	1.12	1.64	1.37	1.26	1.36
J49F8	orf6.6835	0.12															0.4							0.65
J23D3	orf6.6813	0.68	0.23	0.31	0.33	0.43	0.3	2.51	2.4	2.11	3.08	2.21	3.22	0.81	0.49	0.79	0.79	2.07	1.1	1.39	1.44	0.87	0.66	0.87	0.94	1.12	1.28	1.17	1.57	0.86	0.91	0.96	0.73	1.51	1.58	1.51	1.06
J49F12	orf6.5155	0.08										0.1					0.21														0.38
J23H11	orf6.479	1.43	1.09					1.11	1.25	1.06	1.19	1.06	0.95	0.84		1.08	0.92	1.26	0.83	1.3	0.96					0.97	1.04	0.86	1.07	1	1.13	0.99	0.81	1.04	1.04		0.85
J49H4	orf6.1265	0.23			0.4	0.35	0.25					0.28						2.14		0.92			0.56	0.97		0.83		1.03			0.66		0.66		1.3
J49H12	orf6.6821	0.04		0.06
J3A4	orf6.7314	1.83						1.53		0.62	0.52
J3A8	orf6.7507	1.09	0.73	0.82	0.89	0.72	0.85	0.38	0.28	0.34	0.28	0.34	0.22	0.94	1.02	0.96	0.72	0.76	0.87	0.84	0.53	0.98	0.97	1.08	0.87	0.7	0.86	0.6	0.6	0.91	1.1	0.95	1.11	0.86	0.89	1.04	1.19
F21H3	orf6.6027	0.25			0.44							0.19							1.2				0.37	0.65	0.28					0.76	0.65	0.65	0.58
F23H3	orf6.1862	0.48																	2.02											0.66					2.66
F21H4	orf6.6025	0.12																	0.63
F23H4	orf6.1861	1.05	0.3	0.32					0.8		0.5	0.35	0.36			0.58	0.63	1.86	0.95			0.56	0.8		0.44	1.24		1.3		0.53	0.63	0.83	0.66	1	1.02		1.23
F65H10		0.34	0.41	0.49				0.39	0.38	0.66	0.56	0.43	0.43				0.51	0.72	0.77	0.58	0.81					0.76	0.75	0.72	0.77	0.73	0.55	0.61		0.85	1.06
F21H5	orf6.6024	1.53	0.66	0.82	1.3	0.76	1.4	1.03	1.33	1.27	1.28	0.56	0.75	0.73	0.61	0.65	0.91	0.55	0.48	0.58	0.55	0.81	0.72	1.09	0.99	0.69	0.6	0.71	0.67	1.07	1.47	1.25	1.55	1.1	1.24	1.38	1.51
F63H11		0.84	0.51	0.78	0.72	0.69	0.53		1.17	1.75	2.08	1.62	1.5	0.89	1.01	0.86	0.8	1.52	1.27	1.25	1.1	0.86	0.96	0.9	0.87	1.1	1.03	0.86	0.83	1.18	1.21	1.17	1.17	1.66	1.51	1.39	1.28
F23H5	orf6.1409	0.82		0.31								0.21					0.85		1.25			0.36	0.61	0.48	0.53									1.2		0.99
F65H11												0.23						0.92	0.5																1.45
F21H6	orf6.2270	0.08	0.2	0.06	0.16							0.16
F65H12																																0.61
F21H7	orf6.1568	0.09	0.23		0.23			0.26	0.22	0.27		0.14					0.3	1.48	0.93	0.83		0.34	0.28	0.5	0.25	0.72	0.73			0.42	0.53	0.56	0.48		0.9
F66A1	orf6.8412	0.23					1.31
F68A1	orf6.8054							0.35	0.57				0.28				0.89		2.79			0.56	0.58	0.66	0.36	1.44				1.04	0.93	0.94	1.08	1.96	1.84	2.2	1.99
F66A2	orf6.6883	0.94	1.28	1.3	0.94	1	0.89		0.71	1.26	0.92	0.76	0.62	0.75		0.92	0.89	1.01	0.86	0.84	0.59	1.01	0.93	1.1	1.36	0.69	0.94	1.02	0.83	1.02	0.99	1.09	0.77	0.78	1.18	0.9	0.8
F68A2	orf6.5444	0.51	0.69	0.86	0.65	0.53							0.57	0.92	1.53	1.01	0.88	1.04	1.34	0.81	0.76	1.09	1.06	0.92	0.73	1.05	1.03	1.02	0.85	0.77	0.98	0.96	1	1.2	1.3	1.17	1.34
F66A3	orf6.8893	0.44		0.37									0.35				0.83	1.23	1.06	0.7	0.71	1.08	1.04	1.13		0.76	0.69	0.94	0.95	1.33	1.32	1.02	1	0.95	0.92	0.98	1.03
J41H3	orf6.7436	0.58	0.45	0.95					0.34				0.44				1.26													0.76
J27B3	orf6.4993																		0.76			0.44	0.27	0.17						1.3	1.43
J27B7	orf6.4005	0.73	0.45	0.76	0.87	0.64	0.31	1.16	1.16	1.18	1.28	0.89	1.11		0.61	0.63	0.69	0.87	0.71	0.81	0.82	0.5	0.31	0.25	0.22	0.87	0.86	0.77	0.88	0.89	0.97	0.91	0.9	0.78	0.78	0.77	0.75
J48F9	orf6.4834											0.45						2.31	1.84					2.13						1.98		1.39			2.15
J27F11	orf6.4776	0.96	1.5	1.1	1.09	1.39	0.78	1.13	1.56	1.82	1.26	1.3	0.83	1.46	1.15	1.43	1.49	1.43	1.76	1.06	1.63	1.05	1.15	0.78	1.35	1.91	2.03	1.69	1.93	0.74	0.79	0.81	0.77	2.04	2.09	1.91	1.99
J2B5		1.48	2.59	2.93	1.66	1.84	1.59	2.23	2.12	2.45	1.7	1.06	1.54	1.75	1.63	1.43	1.9	0.68	1.51	1.19	1.28	1.35	1.04	1.36	1.39	1.54	1.47	1.3	1.92	0.52	0.86	0.29	0.56	0.63	0.91	0.43	0.51
J27H11	orf6.8986	1.79	0.82					1.63	1.67	1.35	1.13		0.86	0.64		0.88	0.96	2.62	1.33		1.92	1.09	0.85	1.15	1.8			1.71	1.48	1.07	0.98	1.31	1.06	1.21	1.19	1.14	1.19
J2D9										1.89							1.17	0.66	0.93	0.74						0.8		0.5		1.04			0.95	0.79	0.78		0.75
J37D3	orf6.8520			3.33	3.36																		0.14	0.19	0.15
J2F5	orf6.7201									1.39									1.01
J37D11	orf6.7147																						0.18	0.23	0.19
J2F9	orf6.7909	0.67	0.62	0.41	0.55	0.47	0.43	3.5	2.08	2.33	2.67	1.77	2.6	0.83	0.62	0.64	0.68	1.08	1.08	0.72	0.79	0.72	0.51	0.78	0.77	0.88	1.01	0.66	1	0.76	0.86	0.62	0.64	0.61	0.79	0.75	0.71
J37F3	orf6.3235			3.48																		0.15		0.13	0.13
J2H1		0.75	0.53	0.33	0.61	0.5	0.44	2.37	1.94	1.34	2.97	1.8	2.42	0.94	0.7	0.62	0.61	0.78	0.77	0.93	0.66	1.1	0.74	0.81	0.83	0.67	0.71	0.61	0.99	0.75	0.91	0.6	0.65	0.53	0.65	0.62	0.47
J2H5	orf6.9131	1.25	0.97	0.95	1.01			0.63	0.42	0.49	0.45	0.68	0.44		0.8	0.84	0.64	1.19	1.03	1.43			0.8	0.95	0.82	1.14	0.96		1.11	0.93		1.23	1.22	1.09	1.39		1.4
J2H9		2.06	1.33	1.62	1.88				1.58	1.77		1.07	1.09	1.21			1.32	1.09	1.66	1.35				1.42						0.89	1.11	1.02
F68A3	orf6.9153							0.27	0.33	0.38								0.89	0.66	0.61			0.62	0.58		0.42	0.5		0.6						0.73		0.65
F66A4	orf6.6545	0.44	0.73	0.77	0.96	0.7		0.4	0.57	0.62	0.74	0.42	0.4		1.5	1.04	1.07		2.48	1.58		0.55	0.65	0.47	0.51	1.54	1.59	0.89	0.89	0.81	0.96	1.06	1.24	1.65	1.51	2	1.97
F68A4	orf6.9147																0.52		1.17					0.9						0.85					0.82	0.73	0.59
F66A5	orf6.6549																0.37
F68A5	orf6.9166																0.51																		0.75
F66A6	orf6.6542	1.02	1.33	0.8	0.87	1.75	1.59	0.93	0.93	0.87	0.82	0.51	0.46	1.06	1.16	1.06	0.98	1.49	1.23	1.19	1.35	1.08	1.33	1.23	1.25	1.99	1.81	2.2	1.46	1.02	1.08	1.11	1.03	2.11	1.88	2.16	1.92
F68A6	orf6.9158	0.09															0.49		0.8	0.75		0.73		0.79							0.76
F66A7	orf6.6538	0.32	0.42	0.19	0.3												0.64		1.05			1.09		1.15
F68A7	orf6.7342	0.09	0.07	0													0.24
F66A8	orf6.8552	0.48	0.54	0.46	0.66	0.68	0.71	0.37	0.21	0.26	0.47	0.33	0.63	0.72	0.74	0.81	0.82	0.61	0.63	0.7	0.7	0.79	0.83	0.73	0.73	0.42	0.51	0.3	0.35	0.91	0.88	0.83	0.73	0.78	0.58	0.9	0.48
J37F7	orf6.3780	1.02	0.58	1.29										0.94		0.8	1.02	1.39	1.16	1.13	1.18	0.39	0.22	0.24	0.31	0.96	0.73	0.86	1.13	1.01	1.04	1.17	1.13	0.94	1.23	1.03	1.09
J37F11	no orf6	1.02	0.5	2.08																		0.24	0.11	0.18	0.16						1.73
J37H3	orf6.1736	1.2	0.82	1.37	1.11	0.93	1.39	0.47	0.77	0.93	0.76	0.67	0.72	0.83		1.03	1.39	0.71	0.77	0.62	0.81	0.56	0.39	0.31	0.32	0.93	0.91	0.97	0.95	1.08	1.08	1.1	1.15	1.59	1.42	1.49	1.57
J6B1	orf6.3075	5.35												0.93	0.76	1	0.68	0.45	0.5	0.36	0.41			4.25
J6B5	orf6.2816	3.58	2.06						0.85	0.63	0.57	1.09	0.71						0.5	0.52				2.49		0.43			0.61		1.2	1.58	1.51	0.65	0.65		0.76
J42D7	orf6.2129	1.35	1.03					0.24	0.34	0.54	0.44	0.31	0.22			1.21	0.87		1.53	1.39		0.91	0.86	0.66	0.86	1.13	0.99	0.9	0.95	1.06	1.06	1.15	1.15	1.15	1.17	1.28	1.49
J42D11	orf6.6846	1.13	0.96	1.01	0.69	1.27	0.45	1.3	1.18	1.29	1.23	1.21	1.31	1.04		1.09	0.85	1.29	1.12	1.01	1.07		0.95	1.09	1		1.26	1.04	1.24	0.92	0.98	1	1.01	1.17	1.2	0.98	1.02
J10B9	orf6.5301									1.27				0.9	1.01	0.95	0.79	1.59	1.18	1.35
J47H3	orf6.5474	0.67															0.35													2.45	2.46	2.19			2.45
J10F5	orf6.7750	1.09	0.97	1.11	1.23	1.05		0.48	0.47	0.64	0.7	0.58	0.42	1.17	1.24	1.29	1.06	0.75	1.01	0.9	0.75	1.13	1	1.33	1.32	0.93	1.05	0.86	1.42	1	0.86	1.22	0.99	0.72	0.93	0.85	1.04
J10H1	orf6.7596			1.2	1.32			0.61	0.89	1			0.54	1.33	1.34	1.09	1.07	3.45	2.81	3.5		0.9	0.77	0.61	0.71	2.82	2		1.62	0.73	0.73	1.07	1.02	2.08	2.03	2.29	2.63
J10H5	orf6.7279	1.48	0.72	0.82	1.14	1.06	0.65	0.72	0.64	0.67	0.6	0.68	0.59	1.21	1.15	1.19	0.76	0.67	0.7	0.79	0.52	1.32	1.07	1.52	1.08	0.82	0.95	1.06	0.79	1.03	0.89	0.86	1.28	0.87	0.87	0.88	0.97
Op1F12																										0.91		1.18			0.88	0.98			0.61	0.61	0.59
F68A8	orf6.7344	0.21	0.23	0.13	0.31	0.25	0.23		0.68			0.48		0.59		0.72	0.52	3.39	1.36	1.13		0.63		0.73								0.74			2.11	1.5
F66A9	orf6.9125	0.5	0.69	0.78	0.91	0.78		0.33		1.49	1.37	1.04	0.46	1.29	1.51		1.19	1.06	1.53	1.06	0.92	0.62	0.68	0.7	0.79	0.82	0.7	0.67	0.67	0.9	1.01	1.26	0.9	1.28	1.54	1.42	1.26
F68A9	orf6.7325	0.47	0.51	0.33	0.61	0.61						0.24		0.69		0.87	0.64		1.86			0.53	0.48	0.71	0.41					0.73	0.76	0.76	0.77	2.03	2.11	1.96	2.07
F66A10	orf6.9129	1.13	2.54	1.7	1.37	2.06	1.47	0.81	1.1	1.81	1.06	1.01	1	1.07	1.11	0.91	1.02	0.6	0.82	0.64	0.73	1.19	0.82	0.86	0.95	1.14	1.02	1.11	0.8	0.72	0.89	0.68	0.68	0.93	0.78	0.63	0.48
F68A10	orf6.7330	0.35	0.38	0.32	0.33	0.46	0.49	0.49	0.61	0.65	0.71	0.37	0.63	0.79	1.12	0.86	0.79	1.95	1.67	1.35	1.19	0.67	0.76	0.81	0.55	1.31	1.5	1.29	1.33	0.87	0.97	0.9	1	1.86	1.85	1.95	1.99
F66A11	orf6.9122	0.65	0.37																0.71			1.48		1.24						0.98	0.79	0.8		0.66	0.63	0.7	0.64
F68A11	orf6.7322	0.06	0.11	0.05	0.2							0.12					0.3													0.42	0.51
F66A12	orf6.9121	0.13	0.1	0.07	0.07	0.1	0.09					0.25		0.24	0.22	0.33	0.16	0.75	0.52	0.61		0.4	0.24	0.31	0.22	0.45	0.33	0.32	0.43	0.33	0.32	0.24	0.23	0.31	0.31	0.31	0.28
F68A12	orf6.7135	0.15	0.28	0.25								0.15					0.46	2.18	1.33					0.67								0.62
F67A1	orf6.7524	0.54								0.31	0.23	0.22	0.25	0.89	1.19	0.9	1.29	0.27	0.22	0.21	0.22	0.75	0.86	0.97	0.65	0.2	0.25	0.22	0.19	3.11	2.23	2.51	2.18	0.29	0.27	0.35	0.41
J14C9	orf6.8990	1.34	0.87	0.94		1.3	1.68	1.37	1.39	1.2	1.11	1.79	1.85	1.01	1.01	0.89	1.03	0.95	0.85	1.17	0.72	0.79		0.9	0.79	0.79	0.75	1.14	0.89	1.35	0.96	1.23	0.95	1.28	1.26	1.6	1.24
J14G1	orf6.4320	1.03	0.91	0.78		0.71		1.16	1.06	1.27	1.03	1.04	0.96	0.92	0.76	0.68	0.86	0.76	0.58	0.62	0.56					0.54	0.58	0.73	0.61	1.12	0.99	1.13	1.07	0.77	0.91	1.07	0.95
J51B3	orf6.3213	0.49
J14B5	orf6.2726	1.2	1.11	1.2	0.97	1.26		1.22	1.48	1.05		1.32	1.12	1.14	1.37	1.58	1.53	1.64	1.89	1.57		0.79	0.93	1.31	1.39	2.07	2.13		1.3	0.93	0.99	1.04	1.17	2.03	2.46	2.39	1.81
J51D3	orf6.3706																														3.01	2.23			2.94		2.24
J22C5	orf6.8551							0.45	0.7	0.66	0.55		0.32				1.02		0.89	1.07														0.61		0.76
J51D11	orf6.219	0.65	0.38	0.46	0.48	0.69	0.32	3.44	2.43	2.02	2.86	1.93	3.09	1.1	0.69	0.95	0.75	2.14	1.76	1.67	1.6	0.7	0.64	0.74	0.68	1.22	1.17	1.39	1.46	1.06	1.01	1.02	0.74	1.6	1.84	1.6	1.33
J22C9	orf6.6160	0.81	0.61	0.57	0.53	0.45	0.42	2.92	2.09	2.1	3.1	2.49	2.75	0.93	0.6	0.71	0.69	1.37	1.1	1.36	0.88	1.26	0.87	1.17	0.92	1.01	1.05	0.92	0.94	0.87	0.85	0.91	0.7	0.8	0.79	1.01	0.87
J14D5		1.02	0.99	1.21	0.97	0.92	0.64	1.15	1.38	1.21	1.35	1.23	0.91	1.11	1.1	1.3	1.05	1.57	1.59	1.98	1.87	1.1	1.14	1.2	1.05	1.92	1.85	1.83	2.13	0.77	0.9	1.02	1.04	1.52	1.6	1.45	2.06
J51F3	orf6.5058	0.41	0.24													0.78	0.72		2.13					0.99	0.57						1.6	1.42			2.74		1.88
J14D9		0.75	0.66	0.64	1.01	0.73	0.77	0.59	0.43	0.62	0.5	0.54	0.63	0.89	0.63	0.83	0.64	0.54	0.37	0.47	0.42	0.66	0.74	1	0.82	0.69	0.48	0.57	0.56	0.81	1.06	1.19	0.92	0.91	0.94	0.75	1.39
J51F7	orf6.6039	0.38	0.95	1																															1.74
J51H3	orf6.4239		0.16
J51H7	orf6.6041	0.72	0.38	0.4	0.38	0.4	0.37	2.37	1.71	0.9	0.91	0.93	1.2	0.68	0.4	0.52	0.36	0.53	0.26	0.26	0.3	0.55	0.46	0.56	0.49	0.34	0.33	0.3	0.42	0.69	0.85	0.68	0.65	0.28	0.39	0.3	0.25
J14H9	orf6.5648																		0.65
J18B1	orf6.6958							0.32	0.28	0.2	0.16	0.29	0.19	1.21	1.37	1.17	0.97	0.31	0.21	0.24	0.18	1.24	1.38	1.29	0.96	0.16	0.19	0.2	0.17	1.12	1.02	1.35	1.21	0.24	0.25	0.25	0.25
J18B1	orf6.6958	1.24	1.22	1.3	1.34	1.61			1.36	2.07	1.5	1.04	0.86	0.86			1.14	1.62	1.56			0.73	0.56	0.69	0.62	1.8				0.69	1.13	1.14	0.85	1.92	2.95	2.05	2.16
M15E4	orf6.8423		1.18							0.97			0.7				0.94		1.04									1.64				1
J44B2	orf6.1425	1.18	2.54		1.58			1.55		1.73	1.31	0.99	1.24			1.22	0.81	3.89	3.04	2.02	2.18	1.28	0.98	1.09		1.86		1.8	2.18	1	1.04	0.43	0.8	1.23	1.78	0.76	0.89
J44B9	orf6.6747	0.78	0.53	0.55	1.42	0.56	0.96	0.67	0.48	0.56	0.72	0.68	0.77	1.17	0.92	1.05	0.94	1.34	0.66	0.78	0.76	0.83	0.94	1.26	0.53	0.77	0.63	0.46	0.83	1.4	1.08	0.79	1.09	1.06	1.34	1.21
J44C2	orf6.6120	0.99	0.88						1.01	1.22	1	0.72	0.83				0.87	2.77	1.91									1.21		1.3	1.29	0.58	0.97		1.83
Op1D4	orf6.5290		0.8	0.92	1.05	0.85		0.34	0.33	0.38	0.4	0.34	0.36	0.7	0.81	0.93	1.12	0.41	0.4	0.44	0.57	0.7	0.67	0.86	0.41	0.59	0.45	0.55	0.72	0.98	0.77	0.85	1.09	0.58	0.46	0.53	0.59
Op1D8	orf6.4889									0.74				0.86	1.25	1.62	1.72	1.65	1.37	1.95	2.2	0.58	0.71	0.86	0.38	1.57	1.77	1.77	1.83	2.95	1.95	2.15	2.09	3.26	2.16	2.44	2.19
Op1D12																	1.39	1.59	1.3		1.83			0.77	0.35
J22E1	orf6.1012																		1.92											1.04	0.91	0.81	0.88	1.33	1.2	1.32	1.41
J22E5	orf6.2503	1.8	1.2	1.32	0.95	1.42		2.49	2.46	1.55	1.71	1.96	1.67						2.4											1.27	1.01			2.08	1.83		2
J22G9	orf6.1528	1.38	1.47	1.9	1.45	1.1		0.69	1.07	1.12	1.03	0.86	0.65	1.39	1.04	0.82	1.06	1.23	1.73	1.39		1.2	1.25	1.42	1.47	1.67	1.59	1.76	1.63	0.72	0.88	0.85	0.97	1.28	1.32	1.25	1.47
J51H11	orf6.727	0.87	0.42	0.33	0.31	0.47			1.39				0.79	0.49	0.32	0.36	0.24	0.89	0.44	0.36	0.23	0.44	0.46	0.57	0.41	0.42	0.31	0.28	0.43	0.88	0.71	0.72	0.64	0.39	0.36	0.4	0.36
J26A1	orf6.5483	0.99	1.27	1.89	1.04	0.99		0.48	0.62	0.87	0.57	0.65	0.4	1.02	0.92	0.93	1.04	0.72	1.08	0.83	0.8	0.92	1.32	1.27	0.91	0.65	0.82	0.77	0.74	0.84	0.84	0.95	0.95	0.6	0.7	0.66	0.71
J1B7	orf6.2409	1.46	0.92		0.95	1.1		1.04	1.35	1.59	1.19		0.9																						1.3
J1B11	orf6.2594							0.71	0.85	1.1	0.75		0.69		1.47	1.06	0.91	0.69	0.65					1.53		0.8		0.79	0.75	1.29		1.28		0.79	0.94		0.86
J28A1	orf6.4962							0.48		0.63			0.64			0.81	0.92	1.08	1.04	1.22			0.49	0.49	0.35					0.81	0.82	0.93	0.75		0.78	0.71	0.92
J18B9	orf6.1877	1.03	0.67	0.69	0.64	0.59	0.44	0.98	1.28	1.28	1.16	1.11	0.6			0.88	0.93	0.7	0.8	0.6	0.57	0.74	0.92	1.21		0.84	0.96	1.12	1.12	0.87	0.81	1.06	1.35	0.57	0.74	0.68	0.62
J18B9	orf6.1877							0.68	0.52	0.75	0.6	0.56	0.55					0.9	1	0.84				1.39		0.86	1.04		1.17	1.25	1.3	1.5	1.1		1.28
J1F11	orf6.7120	1.15	1.51		1.31	1.72	0.95	0.72	1.39	1.92	1.44	1.42	0.76	1.36	1.63	1.01	1.34	1.15	1.48	1	1.2	0.8	0.96	0.97	1.25	1.21	1.56	1.4	1.68	0.72	0.98	1.04	0.84	1.9	1.86	1.55	1.59
J1H3	orf6.6973		0.64																																	1.75
J28C5	orf6.2055	1.2	1.02	0.94	0.92	0.95	1.05	0.71	0.81	0.85	0.69	0.79	0.66	0.58	0.92	0.88	0.62	0.96	0.94	0.93	0.77	0.44	0.31	0.44	0.2	0.74	0.76	0.96	0.79	0.94	1	1	1.06	0.83	0.9	1.02	0.93
J18D5	orf6.5604		1	1.13				0.5		1.19			0.54			1.16	1.24	2.04	1.39	1.24			0.74	1.02	0.68		1.45			0.9	1.06	1.07	0.96		1.62		1.81
J18D9		2.29	2.79	2.53	1.99	1.74	1.63	1.58	1.92	1.76	1.55	0.85	1.31	1.6	1.21	1.65	1.67	0.84	1.25	0.96	1.09	1.82	1.13	1.41	1.41	1.37	1.36	1.26	1.31	0.73	0.93	0.58	0.71	0.95	0.88	0.58	0.8
J5B11	orf6.7259		0.99		0.87			0.86	1.13	0.74	0.92	1.13	0.73	0.95	1.43	1.11	0.86	1.08	0.8	0.79	0.75	1.19	1.31	1.17	0.98	1.01	0.69	0.72	0.8	1.52	0.94	1.14	1.01	0.7	0.89	0.93	0.95
J18F1		1.52	1.61	1.74	1.36	1.17	1.15	0.95	1.05	1.37	1.35	0.9	1.38	1.49	1.37	1.46	1.22	0.72	1.04	0.72	0.89	1.29	1.14	1.52	1.39	1.08	1.01	1.34	1.36	0.88	0.91	0.84	0.82	0.93	0.83	0.7	0.73
J5D3	orf6.8970																							1.08							1.3		1.19
J18F5	orf6.2671	1.21	1.03	0.81	0.84	1.06	0.89	0.98	0.9	1.04	1.04	0.96	0.92	1.15	0.89	1.29	1.03	0.75	0.63	0.6	0.61	1.2	1.13	1.19	1.04	0.82	0.79	0.7	0.67	1.06	1.02	1.04	0.98	0.94	0.79	0.84	0.94
J5D7	orf6.9135																							1							1.7					2.36	1.82
J5F7	orf6.1074																	0.61	0.45	0.51	0.52					0.32	0.32	0.29	0.3						0.4
J22D5	orf6.5187	1.24	0.99	0.94	0.79	1.22		1.94	2.34	1.67			1.07	0.98	0.94	0.98	0.88	3.4	3.41	2.71	3.17	1.01	0.95	1.02	1.12	3.02	3.07		3.09	1.15	0.95	1.21	1.26	2.4	2.28	2.29	2.31
Op1B8																															161.57					4.25	3.1
J28E9	orf6.3937			2.78													0.7					0.15	0.1	0.26	0.12						1.38				0.95
J28G1	orf6.4230			2.88																		0.2	0.15	0.55	0.16
J28G9	orf6.4963																					0.66	0.25	0.43	0.18
J5H3	orf6.1861	2.17						1.09	1.08	0.8	0.73		0.67					1.12	1.18	1.23						1.15				0.63	0.75	0.82	0.64	0.89	1.21		0.98
J36G1	orf6.8860	0.88												1.05			0.99	1.84	1.04	1.12		0.84	0.72	0.94	0.82	0.79	0.7			0.88	1.07		0.96		1.33	1.14
J22D9		1.7	1.26	1.38	1.33	1.7	1.32	1.33	1.68	1.47	1.23	1.03	0.89	1.11	1.49	1.26	1.17	1.08	1.21	1.11	1.21	0.92	0.84	0.88	0.94	1.8	1.53	1.34	1.68	1.1	1.22	1.23	0.98	1.64	1.76	1.47	1.72
J9B3	orf6.5326	0.82	0.56		0.74	0.79	0.66	0.45	0.41	0.48	0.65	0.68	0.58	1.52	1.45	1.55	1.04	0.83	0.68	0.69	0.57	1.36	1.26	1.25	1.05	0.6	0.75	0.81	0.51	1.55	1.38	1.39	1.19	0.85	0.69	0.81	0.74
J40A1	orf6.6643	1.44	0.87	0.96	0.73	1.09		1.17	0.69	0.85	0.82	0.86	0.68	1.1		0.79	0.83													1.02	0.91	0.98	0.9	1.3	1.27	1.43	1.24
J22F1		1.05	0.63	0.38	0.54	0.48				1.16		1.27		0.93	0.53	0.7	0.7	1.67	1.02	0.93				1.09	0.91					0.83	1.05	0.99	0.86	1.08	1.11	0.94	0.85
J9F3	orf6.8400	1.1	0.95		0.9	0.94			1.46	1.19			1.04			1.04	0.97	1.18	1.09	1.34			0.91	0.98		1.35	1.23	1.41	1.48	1.06	0.98	1	0.87	1.07	0.97	0.83	0.98
J40A5	orf6.5401	1.12						1.9		1.51		1.29		1.35		0.58	0.82		1.05	1.19															0.93
J22F5	orf6.1781	1.19	0.76	0.72	0.8	0.85	0.8	0.49	0.42	0.49	0.45	0.53	0.37	1.01	1.11	1.03	0.96	1.65	1.22	1.22	1.13	1.01	0.93	1.09	0.93	1.15	1.23	1.04	1.04	1.22	1.1	1.5	1.39	1.41	1.12	1.69
J9F7	orf6.5168																	1.11	0.82	0.94						0.85	0.95			1.03	1.11	1.07	0.9	0.7	0.66	0.65	0.84
J40C1	orf6.778	2.48	3.28	3	1.75	2.59	2.69	1.32	1.89	1.74	1.6	1.56	1.4	1.39	0.99	1.08	1.66	0.99	1.72	1.28	1.16	1.19	0.89	1.21	1.18	1.34	1.3	1.06	1.71	0.77	0.84	0.6	0.5	0.78	0.94	0.57	0.73
J22H5		2	2.1	2.07	1.56	1.69	1.74	1.19	1.35	1.46	1.36	1.23	1.11	1.29	1.49	1.54	1.34	0.68	0.73	0.75	0.93	1.46	1.46	1.63	1.61	1.33	1.17	1.24	1.3	1	1.05	0.94	0.92	0.89	0.97	0.71	0.79
J9H3	orf6.3160	1.05	1.22		0.89	0.88	0.75	1.17	1.37	1.26	1.17	1.31	0.88	0.88	0.93	0.93	0.96	1.44	1.25	1.27	1.32	1.05	1.07	1.07	1.05	1.19	1.31	1.33	1.65	1.06	0.86	1.03	1.11	1.04	1.15	1.3	1.16
J26B1	orf6.2365		2.17	2.44	1.72					1.56			0.81			1.46	1.03	1.18	1.26	1.09				1.33		1.62	1.59	1.63		1	1.06		0.91		1.3		1
J13B3	orf6.3363		0.62		0.79	0.59			1.48	1.38		1.09	1.2	0.93	0.62	0.82	0.78	1.21	0.76	1.02				0.94		1.11	0.93	0.93	1.03	0.9	1	1	0.85	0.81	0.82		0.94
J26D1	orf6.430	1.28	1.27	1.44	1.32			1.04	1.09	1.31	1.35	1.25	1.01				1.02	1.09	1.05	0.97				1.68					1.73	1.03		1.36	0.86		1.37		0.65
J26D5		1.7	1.2	1.15	1.04			1.74	1.96	1.73	1.65		1.41	3.32	3.18	4.2	3.07	0.54	0.54	0.79	0.87	2.24	2.96	2.93	2.3	0.72	0.64	0.58	0.79	6.5	6.31	7.93	5.1	0.6	0.63	0.65	0.65
J26D9	orf6.2824																													0.67
Op1B12																			0.92									0.82			1.56		2.09			1.79	1.75
J40G5	orf6.2346	1.15	1.2		0.96			0.7	1.2	1.2	0.95		1.06									0.65	0.46		0.53								0.69
J40G9	orf6.9006	1.3	1.01					0.58	0.89	0.83	0.79		0.61			0.85	0.66		1.08												0.75		0.98		0.65	0.83	0.82
J13D7	orf6.5257	0.74	0.76		0.78	0.71	0.62	0.9	0.96	1.07	1.26	0.97	0.47	1.11	1.03	1.03	1.18	1.67	1.6	1.08	1.94	0.96	0.78	0.62	0.81	1.92	1.28	1.42	1.3	0.8	0.86	1.05	0.83	1.6	1.29	2.02	1.73
J46A9	orf6.8935	0.96	1.22				0.63	0.75		0.91	0.75	0.92	0.73	1.16	0.65	1.1	0.55	0.41	0.27	0.36	0.23	0.6	0.75	0.74	0.59	0.51	0.43	0.37	0.38	1.22	1.65	1.03	1.03	0.67	0.8	0.44	0.51
J46C9	orf6.4231																		0.68	0.77
J13F11	orf6.5446																		1.44
J46E1	orf6.3216	0.61										0.2					0.62	1.26	1.44	1.11						0.8			0.71			0.75	1.32	0.82	0.78
J26F5	orf6.1649	3.49	5.34	5.99	4.44	5.71	3.73	2.74	4.74	3.46	2.84	1.75	1.8	2.26	3.33	2.69	3.08	1.96	2.28	1.64	2.24	2.27	2.04	2.53	1.9	1.85	1.6	1.79	1.88	2.07	2.7	2.2	1.96	2.43	2.14	1.58	1.72
J46E9	orf6.7639	2.28	3.49	1.88	1.72	2.97	1.45	1.92	1.55	1.98	2.05	1.31	1.62	1.88	1.51	1.69	1.81	1.28	2.9	1.95	1.9	2.05	2.21	1.75	2.18	3.6	2.86	2.53	1.58	0.7	0.86	0.6	0.65	0.75	1.06	0.56	0.58
J17B3	orf6.1575	0.73	0.82		1.1	0.65		0.62	0.97	1.16	0.99	0.81	0.6	1.13	1.14	1.17	1.04	0.91	0.96	0.96	1.06	0.99	1	0.84	0.93	0.9	0.98	0.78	0.73	0.96	0.97	1.15	1.03	0.87	0.71	1	0.99
J17B3	orf6.1575	1.12	1.2		1.29	0.96	1.09	1.34	1.74	1.94	1.68	1.26	1.31	1.28	1.36	1.52	1.32	1.09	1.21	1.4	1.3	1.38	1.31	1.26	1.27	1.45	1.65	1.35	1.98	1.1	1.12	0.89	0.95	1.12	1.06	0.93	0.95
J26H1	orf6.7931	0.81	0.61	0.59	0.61	0.72	0.43	1.34	1.5	1.41	1.33	1.46	0.83		0.83	0.94	0.75	1	0.64	0.51	0.61	1.11	0.73	0.91	0.73	0.75	0.55	0.9	1.02	0.9	0.83	0.89	0.84	0.59	0.65	0.92	0.65
J17B11	orf6.5980		1		1.02	0.97		0.62	0.82	0.83	0.8	0.75	0.49	1.1	1.35	1.34	0.9	1.47	1.37	1.08	0.93	1.18	1.14	1.14	0.87	1.53	1.8	1.55	1.26	0.75	0.89	0.88	0.98	0.99	1.02	1.21	1.18
J17B11	orf6.5980		0.74		0.95	0.83		0.48	0.63	0.85	0.79	0.61	0.37	1.15	1.3	1.24	1.29	1.11	1.07	1.1	1.31	1.05	0.92	0.93	1.14	1.52	1.46	1.5	1.65	0.88	1	1	1.01	1.08	1.13	1.28	1.23
J17D11	orf6.7171		1.37		1.07	0.88			1.12	1.52			1.04	1.34	1.45	1.35	1.2	1.95	1.38	1.56	1.65	1.08	0.97	0.74	0.82	1.58	1.77	1.34	1.49	0.77	0.87	0.81	0.93	1.25	1.24	1.5	1.44
J28B1	orf6.2306			1.78															0.94	0.97			0.26	0.39	0.24
J17F11	orf6.1775	1.94	1.01		0.95	1.02		0.98	0.81	0.5	0.52	0.8	0.7	0.83	0.88	0.99	0.8	0.9	0.81	0.75	0.71	0.92	0.99	1.32	1.17	0.93	0.9	1.08	1.06	1.36	1.31	1.36	1.29	0.88	0.96	1.05	1.07
J28B5	orf6.906															0.9	0.93	0.78	0.89	0.79		0.64	0.44	0.48	0.36	0.91				0.87	0.86	0.96	0.88	1.15	1.13		1.43
J17H3	orf6.5543		0.72		1	0.85		0.57	0.62	0.62		0.63	0.55	1.05	1.25	0.98	0.85	1.56	1.17	0.95	1.33	0.97	1.03	0.83		1.53	1.21	1.19	1.07	0.81	0.8	0.79	0.79	0.9	0.8	0.98	0.92
J28B9			1.91							2.11							1.51			1.16				0.66	0.4
J17H7	orf6.5557	0.88	0.8		1.19	1.25	0.9	1.35	1.62	1.96	2.06	1.56	1.95	1.15	1.2	1.32	0.99	1.05	0.95	1.04	1	1.37	1.32	1.44	1.11	1.14	1.22	1.45	1.23	1.24	1.2	1.21	1.06	0.99	0.92	0.94	0.94
J28F1																								0.45
J28H5	orf6.1527	0.46		2.66																		0.34	0.17	0.33	0.16
J32B1	orf6.6773							0.56		0.6			0.33						0.92																		1.24
J50C1	orf6.3700	0.06
J32B5	orf6.4248		1	1.23	0.83				1.97	2.15	1.87		1.64	0.93	0.95	0.81	1.07	2.16	2.31	2.28		0.67	0.41	0.45	0.37	3.33	1.96	2.41	2.77	1.02	1.15	1.23	1.04	2.13	2.29	2.17	2.45
J32B9	orf6.4528							0.4	0.47	0.55	0.35	0.91	0.32	0.8	1.05	0.96	0.88	0.34	0.34	0.32	0.31		0.52	0.5	0.42	0.41	0.4	0.44	0.36	0.75	0.84		0.97	0.52	0.62	0.62	0.55
J50G5	orf6.7151	0.42	0.41	0.33	0.57	0.31	0.5	0.59		1	0.76	0.66	0.72	0.55	0.83	0.76	0.59	1.38	0.89	1.04	0.92	0.5			0.86				1.47	0.87	1.16	0.92	1.26	0.93	1.17	1.33	1.34
J32D1	orf6.6596							1.04	1	0.79	0.88						0.97	1.4	0.97	1.14		0.59	0.33	0.43	0.29	1.23			1.54	1.51	1.05	1.14	1.24	1.16	1.19		1.37
J50G9	orf6.347	0.12
J32D9	orf6.4997	0.8								1.18				0.87	0.83	0.93	0.97	1.52	1.24	1.4		0.66	0.52	0.5	0.37	2.03	1.35		1.65	0.8	0.88	0.85	0.81	0.99	1.05	1.04	1.02
J32F1	orf6.7117			2.31													0.65	0.55	0.51	0.48			0.23	0.36	0.21
J32F5	orf6.8206		0.66	0.73	0.91				2.79	4.75		2.93	3.9				1.19							0.69
J32F9																								0.41	0.26
J32H1		1.15	1.11	1.42	1.06	1.53	1.16	1.67	1.91	2.08	1.79	1.52	1.27	1.12	1.58	1.16	1.5	0.97	1.02	0.75	1.22	0.63	0.78	0.87	1.01	1.22	1.25	1.15	1.17	0.63	1.01	1.03	0.91	1.14	1.26	1.13	1.3
J32H5	orf6.7552	1.1		1.76	1.71			0.22	0.24	0.34	0.31	0.45	0.27			1.13	1.19	0.64	0.49	0.42	0.48	0.77	0.67	0.77	0.69	0.47	0.5	0.65	0.56	1.06	1	1.25	1.07	1.02	1.11		1.31
J32H9	orf6.3534			2.32															0.83	0.81			0.25	0.54	0.23
J3B6	orf6.2844	2.09	1.59	2.21	2.53	2.13	2	1.21	1.96	2.44	1.26	1.22	1.56	1.3	1.93	1.26	1.19	0.88	1.24	1.36	1.76	1.63	1.05	1.22	1.65	1.65	1.61	1.63	2.04	0.52	0.81	0.66	0.41	1.16	1.03	0.59	0.68
J3F6	orf6.9084	2.43	2.29	2.36						2.12			1.53	0.87		0.87	1.11	0.74	1.69	1.13				1.49		1.29		0.89	1.63	0.77	0.95	0.68	0.59	1.12	1.32	0.7	0.83
J36B1	no orf6																	0.48	0.46	0.42						0.59
J7B6	orf6.7099				0.76				0.92	1.24	0.84		0.89			0.81	0.64		0.98	0.93				1.6					1.01	0.79	0.95			0.93	1.02	0.71	0.72
J36B9	no orf6																1.35	0.6	0.43	0.54				1.14		0.49			0.87
J7B10	orf6.8762	1.69		1.64	1.19				1.31	1.84	1.31		1.06	0.93	1.3	1.25	1.25	0.55	0.6	0.68	0.62	0.96	1.05	1.43	1.12	0.64	0.81	0.51	0.71	1.01	1.14	0.91	1	0.91	1.11	0.76	0.96
J36D5	orf6.5199																													1.13	1.03	1.07			1.69		1.5
J7D2	orf6.8101	1.78	1.73	1.85		1.78			1.45	1.46	1	1.13	1.22	1.11	0.82	1.08	0.91	1.28	1.41	1.07	1.06	1.4	1.09	1.68	1.65	1.68	1.71	1.43	1.63	0.84	1.13	0.79	0.75	0.99	0.99		0.79
J36F1	orf6.3352	1.24	0.69	0.92	0.97	0.87		0.16	0.13	0.16	0.15	0.21	0.15	0.92	0.65	0.82	0.8	0.23	0.2	0.27	0.18	0.89	0.87	1.24	0.83	0.29	0.23	0.29	0.3	1.23	1	1.06	1.53	0.42	0.37	0.45	0.55
J40B9	orf6.7177																1.31		1.62
J40D5	orf6.7594		0.8																2.32											0.89				1.91			2.33
J40D9		1.12	1.57	2.11	1.63	1.44	1.14		2.27	1.84	1.56	1.21	1.49	1.34	2.31	1.86	1.38	1.47	2.13	1.02	2.38	0.88	0.83	1.07	1.18	2.46	2.22	1.97	2.41	0.72	1.08	0.91	1.06	2.41	2.53	3.06	2.06
J7D10	orf6.8077							0.77	0.85	0.77	0.64		0.86			0.93	0.82	0.78	0.8	0.73	0.81			1.33		0.82	0.84	0.95	0.96	0.98	1.02	0.94	1.11	0.8	0.87
J7H2	orf6.1320	1.33	0.49	0.46	0.67	0.53	0.7	0.27	0.27	0.23	0.34	0.18	0.3	0.63	0.53	0.64	0.78	0.3	0.31	0.35	0.48	0.83	0.91	1.07	0.97	0.41	0.29	0.39	0.47	1.33	1.22	1.17	1.4	0.79	0.7	0.85	0.73
J11B6	orf6.3416	1.47						1.04		1.29	0.95			0.94	0.98	1.02	1.2	1.09	1.11	1.1										1.27	1.11			1.25	1.32
J11D10	orf6.4325			1.38				0.78	0.74	1.24	1.34		1.19		1.57	1.42	1.27	1.75	1.74	1.95			1.48			1.91		1.63	1.23	1.04	0.94	1.18	1.02	1.52	1.29		1.29
J11F10	orf6.3597	1.48		0.8	0.67			0.86	0.69	0.53	0.45	0.79	0.77																	1.83	1.22	0.77		5.39	4.43
J46B1	orf6.5173	0.48	0.55	0.51	0.5			0.29	0.29	0.36	0.43	0.31	0.29	0.99	0.9	0.89	0.6	1.15	1.14	1.12	0.9	0.58	0.55	0.92	0.73		0.78	0.83	1	0.77	0.78	0.9	0.93	1.19	1.04	1.22	1.27
J11H10	orf6.5362	1.37	0.77	0.85	0.82			0.78	0.84	1.08	0.91	1.01	0.89	0.98	1.04	1.04	0.95	1.05	1.08	1.08	0.87	0.94	1.03	1.15		1.08	0.9	0.85	1.11	1.1	0.96	1.05	1.03	1.16	1.09		1.2
J46B5	orf6.6182	0.86	1.13	1.39	0.99	1.4		0.97	0.94	1.34	1.02	0.93	0.99	1.45		1.61	0.98	2.56	1.75	1.26	1.27			1.33	0.96	1.55	1.4	1.69		1.14	1.38	1.41		1.15		1.54	1.03
J46B9	orf6.5388	0.65	0.76		0.45	0.67	0.36	1.07	0.96	1.24	0.95			0.87		0.98	0.74	2.32	2.04	1.43		0.72			0.76				1.69	0.81	1.07	1.56	0.89	0.7	1.67	1.43
J46D1	orf6.8212	0.58	1.29	1.28	1.21	1.34				2.47	2.53			1.23	1.38	1.27	0.59	4.69	3.68			0.76	0.56	0.73	1.62			2.05	2.85	0.62	1.05	1.05	0.97	2.75	3.95	2.9	3.2
J46D5	orf6.579																														1.58
J46D9	orf6.1956	0.72	0.55	0.41	0.49		0.45	0.51	0.67	0.93	0.73								1.26
J46F1	orf6.4636	1.1	1.26	1.29	1.11	1.81	0.97	2.94	3.42	3.33	3.14	2.37		2.13	2.46	2.53	1.74	6.46	5.46	4.82	4.59	2.13	2.35	3.21	2.04	4.33	6.6	4.68	3.63	2.57	2.05	1.87	1.85	3.52	4.04	2.88	3.15
J46F9	orf6.2583	0.39	0.58		0.51	0.44	0.38			1.56	1.82	0.88					0.63	4.03	1.67				0.54	0.85					2.39			0.73	0.9		1.45
J46H9	orf6.4700	1.15	0.53	0.55	0.53	1.08	0.46	2.32	2.31							0.74	0.66		1.86					1.25	1.02					0.97	1.4				3.33
J15B10	orf6.5453																		1.55	1.17
J15D6	orf6.8763							0.49	0.5	0.56	0.44		0.35						0.81
J15F6	orf6.8121			0.36										0.84		0.71	0.78		1.08	0.89					1.65					0.74	1.37				1.4
J15H2	orf6.4274								0.42	0.54	0.48		0.36						1.23																0.85
J4A1	orf6.6556	1.14	2.32	2.85	1.87	2.2		0.83	1.43	1.66	1.58	1.01	0.93	1.38	1.71	1.57	1.32	0.86	1.07	1.05	0.89		0.94	0.95		1.32	1.24	1.4	1.14	0.65	0.68	0.58	0.68	0.7	0.86		0.88
J15H6	orf6.7019															0.75	0.71	0.83	0.89	0.77									0.65						1.16
J4A5	orf6.8486			2.06				0.63	0.85	1.21	0.97		0.67	1.1		1.11	0.73	1.43	1.36	1.38				1.65						0.92	1.04	0.9	0.92	1.53	1.23		1.32
J4A9	orf6.8859	1.05						1.15	1.25	1.5			0.89						0.73
J19B2	orf6.8915	1.65						2.38	2.18							0.93	0.82		1.62										1.71	1.16	1.03	1.26	1.1	1.75	1.8	1.5	1.59
J19B2	orf6.8915																		0.82	0.97
J4C5	orf6.2658	1.64	1.73	1.52	1.52	1.43	1.6	1.4	2.13	1.48	1.39	1.17	1.12	1.17	1.02	1.28	1.2	0.73	1.56	1.45	1.24	1.73	0.88	1.52	1.32	2.09	1.56	1.47	1.63	1.13	1.05	0.64	0.9	1.02	1.05	0.75	0.86
J12A1		1.51	1.84	2.09	1.53	1.78	1.47	1.24	1.81	1.34	1.42	1.24	1.13	1.33	1.35	1.36	1.23	0.87	1.51	1.2	1.67	1.34	1.16	1.41	1.47	1.54	1.57	1.6	1.58	1.01	1.06	0.87	0.83	1.05	0.98	0.82	0.94
J19B6	orf6.6610	1.41		0.78									0.57						2.07											1.13
J19B6	orf6.6610	0.98	0.83	0.68	0.97	0.79	0.61	1.48	1.31		1.76	1.87	1.44	0.84	0.77	1.36	1.03	1.84	1.74	1.66	1.58	0.87	0.87	1.08	1.35	1.53	1.89	1.94	1.79	0.78	1.01	1.06	0.84	1.84	1.58	1.95	1.86
J19D6	orf6.8553							0.55	0.49	0.7	0.6	0.58	0.48				0.81	1.19	1.39	1.15									0.96	1.2	1.02		1.18	1.02	0.89
J19H2	orf6.6283		0.81	0.99	0.85			0.64	0.69	0.83	0.84		0.47	0.85	1.23	1.02	0.9	2.06	2.02	2	1.77	1.03	1.22	0.96	1.07	1.93	1.82	1.81	1.95	0.88	0.99	1.06	1.01	1.5	1.38	1.53	1.46
J19H6	orf6.6534	3.93						3.63	2.86	1.2		2.27	2.42						1.76				1.79	2.36				3.04	2.69	1.45	1.27	1.2	1.08	2.33	2.11	1.73	1.55
J19H10	orf6.4310													0.72	0.66	0.77	0.62		1.72	1.73		1.21	1.21	1.08	0.95	4.11	3.65	3.23	3.86	0.48	0.52	0.65	0.6	0.67	0.62	0.75	0.65
J23D2	orf6.4001	1.52	0.56	0.63				0.32	0.33	0.27	0.38	0.4	0.38	0.64	0.79	0.69	1.1	0.37	0.43	0.4	0.44	0.92	0.94	1.38	1.43	0.51	0.44	0.63	0.95	1.13	0.88	1.07	1.06	0.61	0.66	0.82	0.83
J23D10	orf6.4261	1.4						1.06			1	0.91				0.85	0.82	1.24	0.96	1.24	0.99							1.19	1.3	0.98	1.05	1.13		1.21	1.09
J23F6	orf6.2341	0.89	0.42	0.36	0.45	0.51	0.37	2.05	2.05	1.94	2.31	1.91	1.73	0.76	0.67	0.84	0.84	1.57	1.27	1.6	1.3	0.84	0.88	0.81	0.85	1.37	1.06	1.11	1.24	0.91	0.99	0.78	0.59	1.28	1.45	1.44	1.01
J23F10	orf6.5288	1.37		0.7				0.94	1.08	1.17	0.98	1.19	0.92		0.75	0.85	1.09	0.95	1.01	0.88								0.9	1.23	0.88				0.96	0.98
J23H6	orf6.7722																													1.17
J23H10	orf6.7262	1.16	0.61	0.59	0.75	1.04	0.69	1.18	0.86	0.72	0.92	1.05	0.77	0.72	0.64	0.99	0.68	1.47	1.17	1.53	1.51	0.8	1.12	1.08	1.11	1.02	1.09	1.4	1.51	1.12	0.99	1.02	0.96	1.03	0.8	1.26	1.3
J41H6	orf6.2917	1.93						1.07	0.94	1	0.6	1.24	1.03	1.03	0.99	1.03	1.13	0.31	0.33	0.33	0.23	1.23	1.44	1.54	1.56	0.33	0.26	0.39	0.43	1.55	1.28	1.17	1.16	0.39	0.35	0.39	0.32
J27B2	orf6.8570							0.46	0.55	0.6	0.59		0.39				0.85		1.55			0.6	0.18	0.17	0.23					1.01	1.07	1.08	1.05	1.3	1.25
J27D10	orf6.8402	0.61	0.34	0.34	0.47	0.46	0.45	3.79	2.26	4.01	3.56	3.17	3.6	0.75	0.86	0.57	0.71	1.36	1.32	1.4	0.91	0.61	0.57	0.76	0.67	0.74	0.81	0.84	1.21	0.88	0.91	1.01	0.55	1.18	1.45	1.54	0.99
J27F10	orf6.2793	1.68	1.51	1.56	1.2	1.55	0.97	1.17	1.04		1.1	1.38	1.24	1.17	0.99	1.22	1.19	0.98	1.36	1.17	1.49	1.1	1.06	1.21	1.45	1.42	1.16	1.2	1.16	1.15	1.07	1.03	1.12	1.26	1.21	1.11	1.1
J27H2	orf6.7074									2.6									2.47											0.76	1.05	1.26	1.12	2.05	2.19		1.81
Op1G1	orf6.4883													2.63	3.31	3.62	4	1.78	1.22	1.86	2.86	2.01	2.04	2.32	1.62	1.18	1.22	1.5	1.19	4.38	5.29	5.8	4.72	0.96	1	1.06	1.52
Op1G5				0.66	0.96	0.96	1.46	0.26	0.2	0.25	0.2	0.25	0.33	2.28	2.42	2.05	2.99	0.83	1.24	1.86	1.28	1.95	3.01	2.25	1.61	1.26	0.66	0.66	0.59	2.73	2.37	2.37	2.18	1.4	0.8	0.77	0.76
Op1G9				1.76	1.59	1.6	1.57	0.4	0.39	0.79	0.39	0.53	0.3	1.29	1.35	1.53	1.45	0.24	0.31	0.35	0.33	1.55	1.12	1.68	1.34	0.7	0.78	0.78	0.67	1.19	1.34	0.92	1.18	1.2	1.29	0.75	0.76
Op1E1	orf6.6454							0.21	0.22	0.35			0.19				1.26	0.14	0.17	0.17	0.17	0.59	0.66	0.74	0.47	0.17	0.17	0.19	0.16	1.68	1.15	1.27	1.48	0.4	0.48	0.4	0.36
Op1C1	orf6.3667															1.24	1.32		2										2.02
addition5	orf6.5308	0.88	0.47	0.31	0.48	0.38	0.51	2.35	2.07	1.7	2.23	1.7	2.4	0.92	0.5	0.7	0.99	0.87	1.06	0.98	0.72		0.73			0.62	0.43	0.62	0.68	0.66	0.75	0.7	0.57	0.47	0.56	0.58	0.44
Op1A5	orf6.6232	0.78	0.55	0.36	0.44	0.51		0.63	0.72	0.74	0.59		0.84	0.66	0.98	0.97	0.6	0.63	0.61	0.64	0.46					0.43	0.47	0.6	0.46	1.11	1.24	1.42	1.31	0.75	0.79	1.05	0.9
Op1A9		2.34						0.53	0.68	0.55	0.38	0.52	0.52					0.28	0.42	0.4	0.28					0.28	0.33	0.58	0.4	1.51	1.19	1.37	1.33	0.53	0.59	0.68	0.58
addition1	orf6.2156	5.46	2.85		2.59	6.28	13.4	1.18	1.74	1.06	0.86	2.67	1.96						2.55						1.11	5.05	4.35	9.3	4.45	3.23	2.03		1.73	2.66	1.84	2.02	1.41
F33D7	orf6.7464	0.5	0.49	0.58	0.53	0.68	0.57	0.31	0.37	0.35	0.4	0.24	0.18	0.58	0.72	0.71	0.84	1.22	1.24	1.06	0.88	0.84	0.77	0.92	0.86	0.79	1.03	1.02	0.7	1.01	0.97	1.07	1.19	1.18	1.19	1.22	1.4
F30D9	orf6.2102	1.23	1.51	1.31	1.36	1.2	1.18	1.15	1.41	2.25	1.45	1.19	1.3	1.26	1.22	1.28	1.32	1.05	1.18	1.11	1.78	1.06	1.04	0.98	1.09	1.73	1.63	1.81	1.76	0.96	0.89	0.77	0.67	1.2	1.27	1.05	1.12
F33D9	orf6.7466												0.67				1.2		2.17													0.99		2.11	2.6		2
F30D11	orf6.8422	1.15	1.71	1.92	1.51	1.89	1.59	1.99	3.11	2.71	2.36	1.5	1.85	1.11	1.18	1.29	1.54	1.06	1.48	1.66	1.76	1.16	0.92	1.01	1.17	2.19	2.25	1.78	2.45	0.83	1.15	0.64	0.69	1.23	1.19	0.74	0.91
F33D11	orf6.3161																	0.79	0.53						1.23
F33D12	orf6.7582								0.42
F29E1	orf6.6107	0.05		0.09	0.16		0.13				0.29	0.33					0.22		1													0.35
F31E1	orf6.7551	0.2	0.31									0.17
F29E2	orf6.6105	0.04	0.08	0.03								0.14					0.16
F29E3	orf6.7077	1.09	2.07	2.49	1.96	1.6	1	0.97	1.72	1.74	1.37	0.94	1.51	1.25	1.5	1.31	1.45	0.75	1.39	1.45	1.33	0.85	0.82	0.93	0.99	1.49	1.73	1.66	1.17	0.83	0.85	0.7	0.59	0.9	0.86	0.7	0.65
F31E3	orf6.7550	0.32	0.36	0.21													0.32							0.78						0.62		0.82	0.65		1.29		1.39
F29E4	orf6.7079	0.87	0.61	0.62	0.81	0.87	1.08	0.34	0.36	0.27	0.28	0.3	0.26	0.65	0.81	0.69	0.54	0.59	0.47	0.37	0.47	0.41	0.69	0.94	0.65	0.38	0.48	0.47	0.47	1.06	0.9	1	1.08	0.76	0.64	1.01	1
F31E4	orf6.7556	0.23	0.38														0.52					0.79	0.75	0.87	0.61						0.83	0.95	0.8		1.69	1.5	1.5
F29E5	orf6.7073	0.62	0.78	1.04	1.04	0.79	0.99	0.22	0.48	0.65	0.55	0.41	0.39	0.9	0.83	0.55	0.74	1.2	1.48	1.16	1	0.65	0.77	0.95	0.79	1	0.76	0.84	0.69	0.67	0.75	0.81	0.87	1.22	1.52	1.67	1.98
F29E6	orf6.7074											0.1
F31E6	orf6.7547	0.39	0.39	0.19	0.2	0.33	0.29	1.79	1.21	0.89	1.37	0.94	1.49	0.62	0.68	0.66	0.56	1.06	0.51	0.55	0.54	0.99	0.77	0.91	0.73	0.83	0.72	0.61	0.83	0.7	0.69	0.8	0.71	0.66	0.81	0.85	0.84
F29E7	orf6.7078	1.26	0.4	0.45	0.4	0.53		0.69	0.74	0.49	0.53	0.28	0.47	0.58	0.46	0.63	0.65	1.15	0.81	0.77	0.8	0.67	0.69	0.93		0.66	0.63	1.03	0.69	1.01	0.87	0.97	1.36	1.69	1.38	1.67	2.08
F29E8	orf6.2995		0.05	0	0.03
F29E9	orf6.2994	0.17	0.12				0.13
F31E9	orf6.3550									1.17			0.57																	0.8
F29E10	orf6.1353	0.1	0.18	0.05								0.18					0.25
F31E10	orf6.3551	0.37	0.36	0.36	0.37	0.42		0.23	0.2	0.28	0.3	0.28	0.26	0.77	0.98	1.16	0.63	1.83	1.55	1.09	1.44	1.05	0.97	0.76	0.63	0.95	0.97	0.93	0.97	0.73	0.81	1.04	1.15	1.39	1.27	1.3	2.02
F29E11	orf6.1071	1.52	1.61	1.33	1.53	1.85	2	1.06	0.94	0.76	0.7	0.96	0.93	1.2	1.71	1.55	1	0.88	1.25	0.94	0.94	1.23	1.56	2.42	1.41	0.93	1.36	1.73	1.65	2.13	1.64	1.53	1.44	2.01	2.08	1.79	1.53
F31E11	orf6.3552		1.39										0.69					1.37	1.45	1.19		0.83		0.85		1.15		1.25		0.79	0.85	0.84	0.74	0.91	1.06		0.7
F29E12	orf6.2993			0.25				0.34	0.39	0.34	0.32	0.31	0.36	0.48	0.69	0.55	0.41	1.11	0.73	0.78	0.91	0.49	0.54	0.57	0.55	0.91	0.8	0.71	0.76	0.91	0.97	0.77	0.9	0.85	0.72	0.91	0.92
F30E1	orf6.1885																0.58	0.91	0.69	0.59															0.6
F33E1	orf6.3160	0.68	1.1	0.77	0.9	0.87	0.94	0.65	1.05	1.08	1.08	0.62	0.72	0.82	0.8	0.85	0.87	1.49	2.4	1.87	1.9	0.81	0.65	0.88	0.75	2.54	1.82	2.02	2.15	0.91	0.8	0.74	0.81	1.32	0.9	1.14	0.89
F30E2	orf6.6426							0.68	0.95	1.55			1.28				0.79	2.1	1.99							1.21			0.93	0.94	0.85	1.22	1.17	1.38	1.34	1.42	1.57
F33E2	orf6.7583	0.51	0.8	0.63	0.68							0.47	0.56	0.74		0.8	0.88	1.73	1.19	0.78		0.72	0.75	0.94	0.97	1.39	1.58	1.31	1.28	0.64	0.75	0.8	0.85	1.13	1.52	1.21	1.42
F30E3	orf6.6427	0.48															0.46	0.62	0.4	0.45	0.33			0.81		0.39	0.4	0.34	0.45						0.54	0.63	0.56
F33E3	orf6.7584	0.36	0.76	0.8	0.53	0.98	0.91		1.84			1	0.84	1.03	1.22	1.38	1.13	2.28	2.6	1.91	2.22	0.75	0.73	0.82	1.01	1.65	2.64	2.1	2.27	0.74	0.84	0.75	1.09	2.86	3.01	2.4	3.46
F30E4	orf6.1886	0.91	1.42		1.07	1.85		0.64	0.69	0.89	1.11	1.46	1.1				1.05		0.98	0.89	1.31	0.93		1.17	0.85		0.85	0.74		1.02	1.13	0.93	1.1	1	1.06	1.07
F33E4	orf6.7579	0.23	0.71	0.44	0.65	0.66		0.41	0.46	0.46	0.48	0.26	0.31	0.51	0.72	0.7	0.71	0.89	0.74	0.58	0.73	0.66	0.71	0.65	0.7	0.73	0.73	0.66	0.69	0.95	0.71	0.92	0.97	0.86	0.8	0.97	0.87
F30E5	orf6.6426	1.17	1.34	1.52				0.37	0.69	0.64	0.59	0.43	0.31	1.3			1.04	1.08	1.11	0.99		1.03	1.07	0.91	0.73	0.78	0.95		0.63	1.04	0.91	1.09	1.12	1.19	1.12	1.46	1.53
R4E7	orf6.6241		1.18	1.29	0.91	1.08								0.85		1.17	0.79	1.58	1.24	1.04	1.17	0.96	1.35	1.17	1.05	1.3	1.82			1.27	1.1	1.13	1.19	2.37	2.76	2.65	2.6
F33E5	orf6.7719	1.04	1.15	0.97	0.77					0.78			0.63						1.75											1.02	1.12	0.86	0.79	1.91	2.61	1.85	1.48
M4E8	orf6.3182	1.04	0.8	1.23	1.09				0.9	1.29	0.92	1.1	0.99	0.82	0.98	0.98	1.2	1.76	0.93		1.32	1.05	1.11	1.09	1.07	1.01	1.01		0.91	1.07	1.22	1.21	1.37	1.42	1.19	1.42	1.37
R4E8	orf6.8339		1.24		1.29	0.93			1.5	1.49			0.83	0.87	0.9	0.85	1.14	1.86	1.66	1.41	1.77	0.92	0.8	1.02	1.3	1.47	1.31	1.26	1.2	0.98	0.93	0.91	1.2	1.4	1.13		1.2
F33E6	orf6.4848	0.73	0.66	0.6	0.68	1.08		0.74	0.67	0.62	0.49	0.39	0.49	0.84	0.99	0.99	0.78	0.91	0.92	0.79	0.61	0.83	0.88	0.9	0.62	0.72	0.78	0.81	0.53	0.87	0.94	1	1	0.63	0.58	0.71	0.78
M4E9	orf6.6323																													1.72	1.65				3.93	3.12
F33E7	orf6.7718			3.05		1.47	1.22		1.51	1.9		1.17						2.95	2.35	1.5											0.99	0.58			1.21
M4E10	orf6.6928																		0.86	0.73
F30E8	orf6.8525	1.25	2.13	2.4	1.61	1.84		1.18	2.14	2.26	1.85	1.66	1.01		1.32	1.23	1.3		1.83	1.4	2.15	1.04	0.87	1.01	1.01	1.87	1.85	1.59	1.56	0.8	0.78	0.7	0.8	1.11	1.12	0.96	1.03
R4E10	orf6.7614									0.45									0.76	0.72
M4E11	orf6.8231	1.97	2.34	2.87	2.02	1.92	2.19	1.98	2.84		1.73	1.53	1.67	1.65	1.53	1.38	1.72	1.04	1.34	1.74	1.25	1.55	1.45	1.18	1.22	1.99	1.7	1.72	1.57	0.89	0.73	0.55	0.49	0.83	0.9	0.59	0.52
R4E11	orf6.4671	0.73	0.55	0.58	0.76	0.65	0.73	0.41	0.48		0.49	0.34	0.32	0.81	1.28	0.83	0.98	1.02	1.37	0.95	1.31	0.64	0.79	1.07	0.82	1.17	1.06	1.28	0.83	0.9	0.9	1.02	1.17	1.86	1.2	1.52	1.26
F33E8	orf6.7716	0.33
F30E9	orf6.8524					0.26											0.36		0.73
F33E9	orf6.7717	0.36	0.36																							0.54			0.61
F30E10	orf6.8521	1.77	1.87	2.12	1.3	1.48	1.54	1.56	1.9	1.33	1.48	1.38	1.27	1.22	1.21	1.18	1.23	0.82	1.31	1.08	1.06	1.25	1.11	1.24	1	1.06	1.14	1.13	1.2	1.05	0.99	0.81	0.94	1.13	1.1	0.95	0.89
R4E12	orf6.7429	0.62	0.36	0.38	0.5	0.35	0.46	0.23	0.16	0.18	0.19	0.18	0.17	0.66	0.65	0.82	0.69	0.55	0.26	0.3	0.2	0.73	0.67	0.97	0.91	0.21	0.24	0.19	0.16	1.16	0.96	1.57	1.39	0.51	0.41	0.67	0.57
F33E10	orf6.4851	0.36	0.51	0.34	0.4	0.42		0.28	0.34	0.23	0.21	0.14	0.18	0.93	0.82	0.8	0.52	0.34	0.26	0.23	0.21	1.04	0.79	0.96	0.86	0.44	0.52	0.54	0.38	0.46	0.64	0.7	0.71	0.26	0.26	0.29	0.34
F30E11	orf6.8526	0.66	1.32		0.79	0.92							0.82				1	1.77	1.94	1.75		0.87	0.82	0.85	0.58		1.95	1.78	1.68	0.85	0.81	0.87	0.78	1.43	1.46	1.27	1.31
F33E11	orf6.4849																0.68	0.95	0.74	0.58	0.8			1.39	1.1	0.79
M11F2	orf6.7088												0.73											1.83
F30E12	orf6.8520	0.38
M12F2																	0.93
F33E12	orf6.7721	0.56	0.73	0.65	0.61	0.76	0.43	0.32	0.29	0.3	0.34	0.41	0.23	0.68	0.65	0.74	0.69	0.73	0.8	0.62	0.76	0.8	1.03	1.05	0.82	0.62	0.8	0.9	0.71	1.22	0.85	1.07	1.3	2.1	1.46	1.91	2.11
F29F1	orf6.2992									0.41														0.68
M12F3																0.83	0.97	0.95	0.71	0.82	0.74				1.33		0.64	0.76	0.85	1.45	1.1	1.17		1.58	1.7	1.35	1.16
M11F5	orf6.3919	2.63	2.23	2.25	2.21	1.97	1.89	1.45	1.96	1.84	1.63	2.06	1.39	1.47	1.36	1.36	1.83	0.88	0.73	0.73	1.24	1.18	0.99	1.04	1.17	1.12	1.18	1.14	0.99	0.92	1.43	0.94	1.21	1.21	1.15	0.98	1.17
J3A12	orf6.8459							0.62	0.26	0.15	0.18	0.43	0.43																	10.02	5.41			8.66
J3G8	orf6.2584	0.79	0.87		0.7	0.83										0.78	0.72	1.06	1.06	1.06	0.94	0.8	0.71	0.67	0.72	1.21				0.88	1.05	0.7	0.63		1.23	1.01
J7A12	orf6.7292	1.1	0.66	0.67		0.92		1.11	1.41	1.54	0.94			0.72	1.02	0.7	0.8	1.3	1.09	1.04		1.15	0.9	1.07	0.95	0.77						0.91	0.88	1.25	1.42	1.19	0.89
J7E12	orf6.2498	1.09						0.5	0.47	0.52	0.55	0.55	0.5	0.92	1.48	1.72	1.52	0.83	0.89		0.54		1.31	1.34	0.91	0.54	0.5				1.26	1.78		0.74	0.75	0.71	0.83
J7G8	orf6.836	0.61	0.72	0.63	0.65	0.61	0.5	0.76	1.17	1.04	0.95	0.92	0.71	0.65	0.94	0.93	1.04	1.34	1.29	1.35	1.05	0.72	0.72	0.76	0.75	0.96	0.63	0.72	0.82	0.83	0.68	0.93	0.62	0.74	0.69	0.9	0.9
F23H7	orf6.5515	0.78													0.55		1.01	2.97	2.03											1.54	2.04	1.67	2.07	2.23	3.3	2.72	2.7
F21H8	orf6.2269	0.08		0.02	0.05
F23H8	orf6.5519	0.58	0.29	0.28	0.18	0.3								0.61	0.36		0.74		1.19				0.55	0.61	0.51	0.86		1.38	1.16	0.78
F21H9	orf6.5548	0.29										0.15
F31F1	orf6.3553																0.49
F23H9	orf6.5520	1.24			0.4	0.88	0.42	0.93	1.2	0.68		0.65		0.91	0.53	0.65	0.71	0.78	0.62	0.59	0.63	0.58	0.88	0.89	1.01	0.54	0.52	0.47	0.47	1.19	1.07	1.24	1.2	0.63	0.76	0.81	0.74
F29F2	orf6.1138	0.28	0.22		0.4		0.28		0.38	0.39	0.3	0.19				0.68	0.46			1.29		0.77									0.57	0.97
F23H10		1.01	0.48	0.63	0.75		0.53				1.56	1.21	1.52			1.46	0.83													1.64	1.39				2.09
F29F3	orf6.1586		0.17						0.35			0.13							0.87							0.85	0.5	0.52
M12F5	orf6.8002	0.98						0.25	0.21	0.16	0.18	0.24	0.23	0.41	0.41	0.48	0.48	0.26	0.27	0.24	0.14					0.15	0.15	0.16	0.22					0.43	0.51	0.52	0.46
F31F3	orf6.8855							0.24	0.3	0.3	0.25	0.21	0.17						1.28				0.64		0.94					1.09	0.97		1.25		1.33		1.7
F23H11																								1.91						1.52	1.83				3.53
F29F4	orf6.5122	0.15	0.21	0.19	0.19	0.25				0.3		0.13		0.43	0.51	0.71	0.44	1.91	1.9			0.3		0.6		0.87	0.84				0.54	0.53	0.63	0.84			0.76
M12F6	orf6.8002	1.44						0.26	0.17	0.14	0.15	0.3	0.22	0.59	0.44	0.43	0.72	0.29	0.25	0.2	0.15					0.19	0.14	0.2	0.25	1.26	1.03	1.17	1.34	0.39	0.47	0.48	0.45
F31F4	orf6.8851							0.72	0.88	0.91	1.04	0.92	0.74			0.73	1.04	0.81	0.82	1.04						0.8	0.88	0.98	1.04	0.88	1	0.98	1.02	0.91	0.79		0.98
F29F5	orf6.5126	0.08		0.04
M12F7	orf6.8002	1.32	0.67					0.31	0.36	0.15	0.26	0.4	0.38			0.7	0.77	0.85	0.33	0.35	0.5					0.24	0.2		0.35	0.99					0.88
F31F5	orf6.8854			0.24	0.27							0.92		0.64		0.55				0.8																0.35	0.23
F40A7	orf6.2250	0.18	0.19	0.07													0.3					0.34									0.36	0.27
M12F8	orf6.8002	1.09	0.33	0.32				0.36	0.2	0.16	0.2	0.23	0.26	0.52	0.43	0.49	0.54	0.26	0.19	0.25	0.23	0.72	0.84	0.94	0.87	0.19	0.2	0.26	0.29	1.15	0.87	1.39	1.43	0.49	0.44	0.46	0.57
F38A8	orf6.8015	0.56															0.49	0.86	0.53	0.55		0.49		0.66	0.38	0.39
F29F6	orf6.5120											0.13																							3.26
F40A8	orf6.2446	0.59	0.34	0.27	0.38	0.33		0.32	0.31	0.14	0.27	0.3	0.17	0.57	0.78	0.74	0.66	1.06	0.87	0.66	0.49	1.1	0.68	1.05	0.78	0.48	0.67	0.61	0.49	0.81	0.79	0.87	1.14	0.78	0.87	0.98	0.96
F38A9	orf6.8016	0.55												0.72	0.99	0.51	0.58	0.72	0.8	0.84	0.55						0.67		0.64	0.72	0.59	0.64	0.62	0.55	0.58	0.57	0.62
F40A9	orf6.997	1.17	0.72	0.52		0.61		0.79	0.61	0.48			0.62	1.03	0.97	1.02	1.13	0.9	0.84	0.58	0.73		1.34	1.78	1.36	0.7	0.72	0.92	0.91	0.93	0.8	0.96	1.01	0.81	0.72	1.03	0.96
F38A10	orf6.8013	0.08															0.24					0.87
F40A10	orf6.2450	0.4	0.54	0.42	0.36	0.62	0.64	0.84	1	1.09	1.09	0.58	0.63	0.88	1.31	1.01	0.89	1.91	1.83	1.36	1.17	1.17	1	0.8	0.64	1.34	1.88	1.63	1.48	0.74	0.87	0.87	1.03	1.21	1.31	1.37	1.5
F38A11	orf6.8012	0.43	0.77	0.59	0.59	0.65	0.6	0.77	1.24	0.89	0.63	0.62	0.73	0.89	1.4	1.23	0.93	1.38	1.67	1.54	1.66	1.01	1	1.37	1.15	1.46	1.84	1.8	1.79	1.12	1.18	1.02	1.18	1.94	1.85	1.81	1.83
F40A11	orf6.3566	0.41	0.47	0.53	0.78	0.49	0.5	0.21	0.44	0.5	0.62	0.34	0.31	0.73	0.88	0.85	1	1.06	0.99	0.8	1.03	0.67	0.65	0.53	0.62	0.75	0.95	1.2	0.81	1.05	0.94	1.26	1.11	1.63	1.47	1.76	1.9
F38A12	orf6.6193	0.3	0.31	0.17	0.41		0.25		0.39	0.48	0.29	0.09	0.25				0.36		1.04	0.94		0.45		0.69	0.36	0.94				0.66	0.8	0.57	0.72	0.79	0.78	0.89	0.91
J11C8	orf6.2100	0.99	1.09	1.09	0.87	1.57	0.86	1.47	1.33	1.54	1.29	1.11	1.09	1.4	1.1	1.7	1.28	1.09	1.2	1.35	1.24	1.14	1.03	1.03	1.06	1.16	0.87	0.89	1.32	1.15	1.13	1.02	1.03	1	0.76	0.9	1.08
J11E4	orf6.8160	0.78	0.67	0.67	0.62	0.55	0.52		1.43	1.57	1.45	1.24	1.45	0.65	1.24	0.68	0.92			1.29	1.2	0.77	1.01	1.08	0.66	1.29	1.34	0.84	1.58	1.02	1.24	1.13	0.83		0.9	1.26	0.84
J15A4	orf6.7518													0.85		0.9	0.9		0.93																	1.02	0.79
J15C12	orf6.1859									2.26			0.9	1.31			0.83		1.74	1.35		1.35	1.51	1.09						1.03	1.29	1.15		1.14	1.07		1.01
J15E4	orf6.6897	1.22	1.6	1.36	1.19	1.11		0.78	1.49	1.17	1.2	1.01	0.79	0.9	0.91	0.88	1.29		0.75		0.84	1.3	0.95	1.04	0.86	1.21	0.98		0.72		1.2	0.92	0.81	1.04	1.21		0.68
F22H1	orf6.7297							0.43	0.42	0.41	0.34		0.55	1.06			0.61	1.03	0.7	0.89				1.1		0.63	0.92		0.93	0.8	0.74	1	0.76	0.72	0.73		0.72
F24H1	orf6.2984	0.73										0.22																							1.73
F22H2	orf6.7299																0.52		0.98	1.02										0.68	0.68	0.64	0.18
F31F6	orf6.8852												0.21																						0.63
F29F7	orf6.5125	0.25										0.17					0.32		1.27																2.07
F22H3	orf6.7297		0.64	0.62				0.44	0.49			0.42	0.43	0.94		0.79	0.79	0.9	0.89	0.64		0.49	0.71	0.83		0.7		0.73	0.53	0.76	0.79	0.8	0.82		0.93		1.09
F24H3	orf6.753													0.59		0.47	0.62
F29F8	orf6.1583		0.51	0.54			0.44												0.74	0.71		0.58	0.68	0.6	0.64	0.66	0.76	0.61		0.61	0.81	0.81	0.85	0.67	0.67	0.58	0.76
M12F10																		0.72	0.73	0.92
M11F11	orf6.1291										0.78
F29F9	orf6.7253	0.17	0.14									0.16
F22H5	orf6.2781	0.87	0.89	0.59	0.71			0.55	0.82	0.92	0.77	0.46	0.64				0.68	1.15	0.75	0.81			0.61	0.77		0.83				0.8	1.12	0.73			1.79
M12F11																			0.69	0.51	0.53									1.2					1.22
F31F9	orf6.2238																			0.69
M11F12	orf6.3396	0.71	0.36	0.58	0.52	0.53	0.63	0.27	0.26	0.36	0.29	0.28	0.2	0.86	0.87	0.68	0.86	1.2	0.9	1	1.19	0.8	1.04	1.02	1.01	0.7	0.79	0.51	0.58	0.88	0.9	0.84	1.03	0.55	0.59	0.71	0.64
F29F10	orf6.7255	0.35							0.39	0.34	0.26	0.2						0.94	0.52	0.4						0.52	0.49		0.65			0.94		0.45	0.65	0.58	0.48
M12F12																		0.75	0.61	0.71
M4F1	orf6.3149	2.93	2.46	3.08	2.02	1.87	1.41	2.2	2.53	3.03	1.62	1.81	2.05	1.71	1.88	1.39	1.71	0.76	1.31	1.34	1.45	1.7	1.18	1.52	1.48	1.83	1.78	1.31	1.75	0.88	0.74	0.49	0.6	0.88	0.98	0.42	0.56
F40A12	orf6.2443	0.64	0.45	0.37	0.49	0.43	0.55	0.64	1.11	0.81	0.82	0.74	0.53	0.53	0.81	1	0.94	1.34	1.13	1.07	1.2	1	0.9			1.14	1.3	1.57	1.35	0.87	0.76	0.9	1.11	1.16	1.16	1.15	1.06
F31F10	orf6.2295																	0.75	0.78							0.72			0.74	1.39	1.08	1.01	1.19	0.72	0.74		0.74
R4F1	orf6.8991	0.98	0.45	0.42				0.62	0.36	0.35	0.34	0.46	0.57	0.72	0.62	0.76	0.76	0.4	0.36	0.47	0.34				0.98	0.47	0.39	0.35	0.43	1.29			1.22	0.59	0.67	0.58	0.66
F39A1	orf6.9126	0.85	0.88	0.59	0.63	0.77		1.04	1.12	0.71	0.78	0.53	0.62	0.72		0.53	0.62	1.16	1.12	1.02		0.61	0.68	1.15	0.91	1.03	1.05		1.12	0.81	0.73	0.79	0.81	1.17	1.17	1.27	1.23
F29F11	orf6.7258	0.2
M4F2	orf6.5085	5.93		4.87	4.64	7.13		2.02	1.56	2.35	2.47	3.87	3.19	1.81	2.04	2.89	2.13	0.86	0.85	0.76	0.92	2.54	2.6	4.15	2.67	0.94	1.11	1.22	1.46	2.28	2.04	2.21	2.1	0.94	0.74	0.76	0.79
F41A1	orf6.5507	0.55	0.87	0.75	0.96	0.52		0.7	1.16	1.1	0.94	0.43	0.61	0.87	0.93	0.82	0.88	1.6	1.37	1.34		0.62	0.54	0.69	0.6	1.52	1.14	1.36	1.31	0.86	0.85	0.95	0.93	1.45	1.1	1.38	1.48
R4F2	no orf6	0.49	0.39	0.42	0.43	0.49	0.47	0.22	0.23	0.23	0.26	0.22	0.17	0.59	0.66	0.79	0.88	0.23	0.17	0.2	0.21	0.73	0.84	0.97	0.91	0.26	0.27	0.3	0.24	1.16	0.81	1.01	1.1	0.33	0.33	0.36	0.39
M4F3	orf6.3169																																	0.63	0.85		0.74
F39A3	orf6.6769	4.74	2.17	0.89	3.66	9.04	11.5	19.25	8.99	15.45	11.11	13.96	12.6	4.86	7.89	5.51	6.69	13.86	15.51	11.25	17.98	5.89	9.88	11.39	5.62	26.19	27.63	34.35	14.68	2.79	3.02	3.22	2.75	6.93	5.33	7.04	5.8
F41A3	orf6.5504	0.19	0.32	0.2	0.25	0.27	0.3			0.79		0.28	0.48	0.55		0.74	0.66	1.89	1.75	1.47		0.38	0.3	0.3	0.38					0.87	0.99	0.71	0.73	4.33	4.4	3.24	3.24
F41A4	orf6.6081	0.19															0.4					0.64		0.79				0.7								0.58
F39A5	orf6.6781	0.9	0.76			0.63		0.41	0.41	0.54	0.47	0.56	0.29	0.91		0.8	0.83	2	1.87	1.37		0.72	0.77	0.85	0.99	1.07	1.17		0.96	0.72	0.66	0.75	0.8	1.13	0.86	1.12	1.32
J15G8	orf6.1647																							1.36
J19A4	orf6.8753	0.89	0.83	1.01	0.93	1.12	0.98	0.45	0.92	0.79	0.87	0.5	0.43	0.91	1.41	1.18	1.21	0.88	1.15	0.75	1.38	0.89	0.87	0.91	0.83	1.1	1.18	1.36	1.19	0.71	0.98	1.12	1.03	1.38	1.11	1.78	1.42
J19A4	orf6.8753	1.4	0.83	0.68	0.81	1.21	0.94	0.73	0.5	0.4	0.57	0.42	0.39	1.02	0.96	0.99	1.05	0.98	0.55	0.64	0.8	1.25	1.11	1.2	1.13	0.51	0.72	0.53	0.49	1.25	1.05	1.22	1.16	0.69	0.69	0.93	0.85
J19C4	orf6.7150		0.94	1.22	1.79	1.03		0.28	0.61	0.78	0.62	0.35	0.26	1.21		1.05	0.98		2.69	2.24		0.97	0.63	0.57	0.88		1.24			0.75	1.15	1.09	0.94	2.04	2.11	2.28	2.19
J19C8	orf6.8018		1.16	1.32	1.05	1.13			1.17	1.19	1.03	0.97	0.79	1.21	1.01	1.21	1.15	0.59	0.68	0.5	0.64	1.76	1.33	1.24	1.19	0.75	0.63	0.8	0.55	1.38	1.31	1.09	1.3	0.82	0.95	0.88	1.02
J19C12	orf6.5662	0.45	0.6	0.63				0.82	0.83	0.98		0.81	0.62	0.85	1.52	1.1	0.86	1.73	1.66	1.54	1.48	1.4	0.99	0.72	0.93	1.57	1.6	1.49	1.09	1.17	1.33	0.95	0.95	1.47	1.82	2.14	2
J19E4	orf6.3430																	0.88	0.66	0.5	0.51			0.98	0.91	0.54								0.55	0.58	0.56	0.49
J19E8	orf6.6194	0.93	0.95	0.78	0.94	1.43	1.03	0.9	0.91	0.77	0.85	0.7	0.64	0.99	1.04	1.17	0.88	1.02	0.87	0.83	0.91	1.21	1.34	1.33	1.27	0.76	0.95	1.05	0.82	1.1	0.95	1.03	1	0.87	0.71	0.86	0.82
J19E12	orf6.7517	1.16	0.93	0.53	0.57	1.04	0.53	1.59	1.35	0.6	0.7	0.89	0.93	0.84	0.94	1	0.86	0.43	0.59	0.43	0.42	1.59	1.85	2.01	1.61	0.56	0.89	0.93	0.57	0.88	0.98	1.04	0.97	0.57	0.5	0.65	0.67
J19G4	orf6.6139	0.52	0.54	0.58	0.74	0.69		0.37	0.44	0.45	0.63	0.47	0.44	0.96	0.74	1.01	0.75	1.04	1.19	0.56	0.95	0.85	0.94	0.73	1.15	0.7	0.72	0.5	0.68	0.71	0.76	0.8	0.7	0.49	0.56	0.59	0.55
F24H5	orf6.2986																0.78													0.71					1.49
F22H6	orf6.2782																0.73	0.84	0.65	0.69						0.55	0.59	0.66	0.86	0.61	0.54	0.74	0.65	0.51	0.57	0.78	0.67
F24H6	orf6.5716																		1.77				0.68				1.78		1.61		0.81	0.84		1.71	1.61
F22H7	orf6.2780	3.17	1.63					2.83	1.73		0.84	1.32	1.56			0.65	0.78		1.64			0.84	0.85	1.08	0.92					1.19	1.09	1.04	1.22	0.82	0.88	0.94	0.81
F24H7									0.79							0.67	0.86	2.27	1.92			0.94	0.86		0.67	1.43		1.58			0.91				1.18		1.42
F29F12	orf6.7257	0.19	0.24	0.1	0.18		0.23					0.28		0.25	0.3		0.28		0.66					0.49	0.28			0.84			0.39	0.67	0.39	0.53	0.68	0.38
F69A1	orf6.8359	0.5	0.57	0.36	0.48	0.68						0.39		0.82	1.03	0.91	0.83	1.36	1.24	1.01		0.58	0.75	0.77	0.61	1.02	1.08		1.17	1.03	0.99	1	0.84	1.44	1.56	1.56	1.32
F31F12	orf6.4738	2.07	0.77						1.15									0.84	0.72	0.68			0.93				0.8	0.9		1.11	1.11	1.25	1.18	1.29	1.19		1.46
F24H8	orf6.5714																							0.73								1.36
F67A2	orf6.7526	0.51	1.16	1.16	1.35	1.07			0.48	0.57	0.71	0.37	0.6	1.18	1.65	1.3	1.31	0.82	1.69	0.72	1.29	0.74	0.67	0.73	0.93	1.04	1.27	1.25	0.94	0.67	1.08	1.11	0.8	1.44	1.33	1.43	1.63
F30F1		1.88	2.25	3.98	3.16	2.87	1.29	2.13	2.54	3.12	2.75	1.65	3.69	2.58	4.08	3.43	2.81	1.48	1.52	1.31	2.12	1.84	3.02	2.37	2.03	1.57	1.69	1.7	1.15	2.44	2.67	2.73	2.77	1.64	1.5	1.44	1.76
F22H9	orf6.8374	0.08										0.09
F69A2	orf6.8330	1.11		0.32		0.53		0.56	0.41	0.46	0.43	0.52	0.39				0.64	0.72	0.57	0.96						0.51	0.5		0.63	0.95	0.95		1.16		1.26		1.22
F24H9	orf6.5715	0.82	0.51	0.5	0.7	0.9	0.52	0.63	0.59	0.69	0.66	0.38	0.42	0.51	0.55	0.66	0.85	1.34	1.38	1.35	1.37	0.69	0.7	0.69	1.01	1.6	1.13	1.02	1.42	0.91	1.06	1	1.21	1.59	1.66	1.63	1.91
M4F4	orf6.3622							0.67	0.58	0.47	0.44	0.5						0.81	0.69	0.49	0.52							0.5		1.78						1.04	1.04
F67A3	orf6.7531	0.31	0.32		0.37	0.35							0.81	0.56	0.56	0.59	0.55	1.77	1.12	1.07		0.64	0.52	0.69		0.89	0.93			0.72	0.61	0.76	0.73			1.29	1.37
F30F2	orf6.4563	0.49	0.45			0.51		0.23	0.23	0.34	0.4	0.35	0.43	0.84	0.67	0.69	0.72	0.62	0.65	0.59	0.47	0.56		1.07	0.56	0.39	0.53	0.47	0.45	0.81		0.8		0.64	0.65	0.57	0.7
R4F4	orf6.1756																					1.39		0.96
F69A3		0.12	0.14					0.18	0.18										0.54
F33F2	orf6.4145	1.53	0.64	1.03	0.93		0.69	0.32	0.2	0.35	0.2	0.45	0.45		0.98	1.22	0.71	0.48	0.4	0.38	0.33	0.96	0.91	1.14	0.7	0.26	0.28	0.34	0.26	1.95	1.29	1.25	1.39	0.41	0.32	0.38	0.36
M4F5	orf6.1561		2.92	2.86	2.08	1.84			2.2		1.35		2.14	1.25		1.3	1.92	0.79	1.3	1.39		1.97		1.68		1.84	1.57		1.93	1.04		0.71	0.74	0.77	0.7	0.37	0.53
F67A4	orf6.8008	0.11															0.3																0.4
F69A4	orf6.8205	0.2	0.08																					0.45	0.19							0.5
F30F3	orf6.4560	0.28	0.57	0.63	0.64			0.24	0.27	0.33	0.28	0.21	0.35	0.91	0.77		0.79	0.67	0.74	0.54	0.59	0.73	0.69	1.06	0.72	0.59	0.83	0.58	0.58	0.74	0.94	0.94	0.69	0.6	0.78	0.5	0.5
F67A5	orf6.8009	0.19															0.39		0.6	0.51
F41A5	orf6.6080	0.38						0.17	0.26	0.19	0.2	0.21	0.29				0.45	0.36	0.42	0.51				0.58	0.37	0.32	0.28	0.5	0.26	0.7	0.6	0.7		0.43	0.74	0.47	0.54
F33F3	orf6.4142	0.44	0.3	0.27	0.26	0.32	0.27		0.97			0.88		0.51	0.36	0.51	0.49	1.26	0.72			0.55	0.63	0.61	0.57					0.65	0.89	0.9	0.66		1.06
R4F6	orf6.7233							0.35		0.41			0.28							0.83
F69A5	orf6.8213	0.05	0.06	0.01	0.05							0.05
F39A6	orf6.6774	1.05	1.05	1.47	0.93	0.55		0.51	0.99	0.94	0.43	0.41	0.54	1.05	1.36	1.14	0.96	1.07	1.24	1.18	1.01	0.87	1.19	1.28	0.88	0.93	0.99	1.22	0.72	0.89	1.12	1.09	1.08	1.73	1.53	1.59	1.38
F30F4	orf6.4570																0.83		0.7		0.95	0.4		0.62				0.73				1				1.34
F67A6	orf6.8002	0.37	0.26	0.24	0.31	0.39	0.39	0.34	0.26	0.17	0.22	0.21	0.37	0.81	0.79	0.81	0.67	0.43	0.35	0.38	0.34	0.76	0.8	0.94	0.89	0.34	0.35	0.43	0.37	0.98	0.78	0.97	1.05	0.42	0.34	0.49	0.55
F41A6	orf6.6084	0.11		0.19								0.14							0.55
R4F7	orf6.2796	0.9	0.7						0.85				0.55				1.05		2.12			1.36	1.12		1.14			2.41		1.08	1.04	1.11	1.03	2.48	2.25	2.03	2.23
F39A7	orf6.6770			7.12
F41A7	orf6.6089	0.42		0.18													0.16														1.21
F39A8	orf6.6782																		0.93			0.47
F41A8	orf6.6085		0.39	0.22													0.75		2.16					1.11							1.79	1.59	1.21	1.43		1.66
F41A9	orf6.6091	0.12	0.1		0.07							0.12																			0.53	0.65
J19G12	orf6.4695																0.95	1.15	1.19	0.89	1.11	1.64	1.33	1.26	1.37	1.18	0.94	1.34	0.95	0.91	0.95	0.78	0.76	0.94	1.12	1.09	1.33
J23C12	orf6.8543							0.56	0.69	0.64	0.37	0.4	0.36	0.86	1.08	1.13	1.07	0.88	0.84	0.96	0.68	1.15	1.18	1.14	1.15	0.9	1.38	1.06	1	1.2	1.19	1.15	1.34	1.11	1.09	1.28	1.52
J23E8	orf6.2074	1.26	0.93	0.85	0.96	0.93		0.47	0.53	0.34	0.33	0.39	0.4	0.64	0.83	0.75	0.73	0.52	0.65	0.66	0.63	1	1.11	1.05	0.96	0.61	0.53	0.92	0.67	0.79		0.85	0.92	0.55	0.46	0.56	0.65
J23E12	orf6.2987	1.7	2.12	2.12	1.77	1.86	1.06	1.86	1.87	2.02	1.68	1.4	1.38	1.06	1.54	1.49	1.93	0.69	1.57	1.17	1.38	1.38	0.93	1.06	0.99	1.29	1.57	2.01	1.9	0.73	1.03	0.58	0.66	0.92	1	0.65	0.51
J23G4	orf6.3327	1.26	1.19	1.08	1.14	1.31	1.07	1.07	1.14	1.1	0.93	0.8	0.77	1.03	1.04	1.3	0.98	1.53	1.06	1.08	1.08	1.5	1.68	1.26	1	1.52	1.5	1.21	1.16	0.95	1.07	0.86	1.12	1.27	1.02	1.05	1.06
J41C4	orf6.2736	1.88	2.72	1.72	1.63	2.09	1.61	1.73	2	2.37	1.84	1.26	1.82	1.04	1.17	1.29	1.21	0.79	0.94	0.89	1.16	1.05	0.89	0.91	0.82	1.35	1.5	1.07	1.19	0.86	0.88	0.67	0.63	0.78	0.78	0.59	0.63
J41C8	orf6.7313	1.33	0.76	1.07	0.9	1.4		2.08	1.63	1.84	1.64	1.4	1.09	0.91	1.29	0.89	1.42	1.86	1.75	1.37	1.52	1.02	1.59	1.32	1.18	1.86	2.61	2.95	3.43	1.15	1.15	1.32	1.02	1.91	2.51	2.21	2.32
[truncated: 7,466 more rows]
